# Supplementary material for: Diethyl 4-hy­droxy-4-methyl-6-oxo-2-phenyl­cyclo­hexane-1,3-dicarboxyl­ate
Source: Acta Crystallogr Sect E Struct Rep Online. 2010 Jul 3;66(Pt 8):o1910. doi: 10.1107/S1600536810025018 (PMC3007213; doi:10.1107/S1600536810025018)
Supplement: Supplementary file 1 [file e-66-o1910-sup1.cif]

##############################################################################
###                                                                        ###
###        Electronic paper (Acta Crystallographica Section E)             ###
###                                                                        ###
##############################################################################
#                                                                            #
# This CIF contains the data in a paper accepted for publication in Acta     #
# Crystallographica Section E. It conforms to the requirements of Notes      #
# for Authors for Section E, and has been peer reviewed under the auspices   #
# of the IUCr Commission on Journals.                                        #
#                                                                            #
# Full details of the Crystallographic Information File format               #
# are given in the paper "The Crystallographic Information File (CIF):       #
# a New Standard Archive File for Crystallography" by S. R. Hall, F. H.      #
# Allen and I. D. Brown [Acta Cryst. (1991), A47, 655-685].                  #
#                                                                            #
# The current version of the core CIF dictionary is obtainable from          #
# ftp://ftp.iucr.org/pub/cif_core.dic. The current version number is 2.4.    #
#                                                                            #
# Software is freely available for graphical display of the structure(s) in  #
# this CIF.  For information consult the CIF home page http://www.iucr.org/  #
# cif/home.html                                                              #
#                                                                            #
# This file may be used for bona fide research purposes within the           #
# scientific community so long as proper attribution is given to the journal # 
# article from which it was obtained.                                        #
#                                                                            #
##############################################################################
                                             
data_global
_audit_creation_method     'form.cif (version 2.0)'
_journal_data_validation_number     ?
_journal_date_recd_electronic     2010-06-24
_journal_date_accepted     2010-06-25
_journal_name_full     'Acta Crystallographica, Section E'
_journal_year     2010
_journal_volume     66
_journal_issue      8
_journal_page_first     o1910
_journal_page_last     o1910
_journal_paper_category     QO
_journal_coeditor_code     BT5276
_publ_contact_author_name     'Prof. Fun, Hoong-Kun'
_publ_contact_author_address
;
      X-ray Crystallography Unit
      School of Physics
      Universiti Sains Malaysia
      11800 USM, Penang
      MALAYSIA
;
_publ_contact_author_email     'hkfun@usm.my'
_publ_contact_author_fax     '604 6579150'
_publ_contact_author_phone     '604 6533652'
_publ_section_title
;
Diethyl 4-hydroxy-4-methyl-6-oxo-2-phenylcyclohexane-1,3-dicarboxylate
;
loop_
    _publ_author_name
    _publ_author_footnote
    _publ_author_address
    'Hoong-Kun Fun'
;
      Thomson Reuters ResearcherID: A-3561-2009.
;
;
      X-ray Crystallography Unit
      School of Physics
      Universiti Sains Malaysia
      11800 USM, Penang
      Malaysia
;
    'Madhukar Hemamalini' ?
;
      X-ray Crystallography Unit
      School of Physics
      Universiti Sains Malaysia
      11800 USM, Penang
      Malaysia
;
    'Mahesh Padaki' ?
;
      Organic Chemistry Division
      Department of Chemistry
      National Institute of Technology
      Karnataka
      Surathkal
      Mangalore 575 025
      India
;
    'Arun M Isloor' ?
;
      Organic Chemistry Division
      Department of Chemistry
      National Institute of Technology
      Karnataka
      Surathkal
      Mangalore 575 025
      India
;
data_I
_audit_creation_method     SHELXL-97
_chemical_name_systematic
;
Diethyl 4-hydroxy-4-methyl-6-oxo-2-phenylcyclohexane-1,3-dicarboxylate
;
_chemical_name_common     ?
_chemical_formula_moiety     'C19 H24 O6'
_chemical_formula_sum     'C19 H24 O6'
_chemical_formula_iupac     'C19 H24 O6'
_chemical_formula_weight     348.38
_chemical_melting_point     ?
_symmetry_cell_setting     monoclinic
_symmetry_space_group_name_H-M     'P 21/c'
_symmetry_space_group_name_Hall     '-P 2ybc'
loop_
    _symmetry_equiv_pos_as_xyz
    'x, y, z'
    '-x, y+1/2, -z+1/2'
    '-x, -y, -z'
    'x, -y-1/2, z-1/2'
_cell_length_a     5.792(2)
_cell_length_b     15.766(6)
_cell_length_c     20.031(7)
_cell_angle_alpha     90.00
_cell_angle_beta     98.531(10)
_cell_angle_gamma     90.00
_cell_volume     1808.9(11)
_cell_formula_units_Z     4
_cell_measurement_reflns_used     4276
_cell_measurement_theta_min     2.43
_cell_measurement_theta_max     25.64
_cell_measurement_temperature     100.00(10)
_exptl_crystal_description     needle
_exptl_crystal_colour     colourless
_exptl_crystal_size_max     0.40
_exptl_crystal_size_mid     0.10
_exptl_crystal_size_min     0.06
_exptl_crystal_density_diffrn     1.279
_exptl_crystal_density_meas     ?
_exptl_crystal_density_method     'not measured'
_exptl_crystal_F_000     744
_exptl_absorpt_coefficient_mu     0.095
_exptl_absorpt_correction_type     multi-scan
_exptl_absorpt_process_details     '(SADABS; Bruker, 2009)'
_exptl_absorpt_correction_T_min     0.9633
_exptl_absorpt_correction_T_max     0.9944
_exptl_special_details
;
The crystal was placed in the cold stream of an Oxford Cryosystems Cobra
open-flow nitrogen cryostat (Cosier & Glazer, 1986) operating at
100.0(1) K.
;
_diffrn_ambient_temperature     100.00(10)
_diffrn_radiation_type     MoK\a
_diffrn_radiation_wavelength     0.71073
_diffrn_radiation_source     'fine-focus sealed tube'
_diffrn_radiation_monochromator     graphite
_diffrn_measurement_device_type
;
Bruker APEXII DUO CCD area-detector diffractometer
;
_diffrn_measurement_method     '\f and \w scans'
_diffrn_detector_area_resol_mean     .
_diffrn_reflns_number     37474
_diffrn_reflns_av_R_equivalents     0.0747
_diffrn_reflns_av_sigmaI/netI     0.0475
_diffrn_reflns_theta_min     2.06
_diffrn_reflns_theta_max     30.05
_diffrn_reflns_theta_full     30.05
_diffrn_measured_fraction_theta_max     0.992
_diffrn_measured_fraction_theta_full     0.992
_diffrn_reflns_limit_h_min     -8
_diffrn_reflns_limit_h_max     8
_diffrn_reflns_limit_k_min     -22
_diffrn_reflns_limit_k_max     22
_diffrn_reflns_limit_l_min     -25
_diffrn_reflns_limit_l_max     28
_diffrn_standards_number     0
_diffrn_standards_interval_count     .
_diffrn_standards_interval_time     .
_diffrn_standards_decay_%     ?
_refine_special_details
;
 Refinement of F^2^ against ALL reflections.  The weighted R-factor wR and
 goodness of fit S are based on F^2^, conventional R-factors R are based
 on F, with F set to zero for negative F^2^. The threshold expression of
 F^2^ > 2\s(F^2^) is used only for calculating R-factors(gt) etc. and is
 not relevant to the choice of reflections for refinement.  R-factors based
 on F^2^ are statistically about twice as large as those based on F, and R-
 factors based on ALL data will be even larger.
;
_reflns_number_total     5256
_reflns_number_gt     3644
_reflns_threshold_expression     I>2\s(I)
_refine_ls_structure_factor_coef     Fsqd
_refine_ls_matrix_type     full
_refine_ls_R_factor_all     0.0786
_refine_ls_R_factor_gt     0.0483
_refine_ls_wR_factor_gt     0.1085
_refine_ls_wR_factor_ref     0.1222
_refine_ls_goodness_of_fit_ref     1.046
_refine_ls_restrained_S_all     1.046
_refine_ls_number_reflns     5256
_refine_ls_number_parameters     233
_refine_ls_number_restraints     0
_refine_ls_hydrogen_treatment     mixed
_refine_ls_weighting_scheme     calc
_refine_ls_weighting_details
         'calc w=1/[\s^2^(Fo^2^)+(0.0484P)^2^+0.4474P] where P=(Fo^2^+2Fc^2^)/3'
_atom_sites_solution_hydrogens     geom
_atom_sites_solution_primary     direct
_atom_sites_solution_secondary     difmap
_refine_ls_shift/su_max     ?
_refine_ls_shift/su_max_lt     0.001
_refine_ls_shift/su_mean     0.000
_refine_diff_density_max     0.329
_refine_diff_density_min     -0.231
_refine_ls_extinction_method     none
_refine_ls_extinction_coef     ?
loop_
    _atom_type_symbol
    _atom_type_description
    _atom_type_scat_dispersion_real
    _atom_type_scat_dispersion_imag
    _atom_type_scat_source
    'C' 'C' 0.0033 0.0016
                         'International Tables Vol C Tables 4.2.6.8 and 6.1.1.4'
    'H' 'H' 0.0000 0.0000
                         'International Tables Vol C Tables 4.2.6.8 and 6.1.1.4'
    'N' 'N' 0.0061 0.0033
                         'International Tables Vol C Tables 4.2.6.8 and 6.1.1.4'
    'O' 'O' 0.0106 0.0060
                         'International Tables Vol C Tables 4.2.6.8 and 6.1.1.4'
_computing_data_collection     'APEX2 (Bruker, 2009)'
_computing_cell_refinement     'SAINT (Bruker, 2009)'
_computing_data_reduction     'SAINT (Bruker, 2009)'
_computing_structure_solution     'SHELXTL (Sheldrick, 2008)'
_computing_structure_refinement     'SHELXTL (Sheldrick, 2008)'
_computing_molecular_graphics     'SHELXTL (Sheldrick, 2008)'
_computing_publication_material
                             'SHELXTL (Sheldrick, 2008) and PLATON (Spek, 2009)'
loop_
    _atom_site_type_symbol
    _atom_site_label
    _atom_site_fract_x
    _atom_site_fract_y
    _atom_site_fract_z
    _atom_site_U_iso_or_equiv
    _atom_site_adp_type
    _atom_site_calc_flag
    _atom_site_refinement_flags
    _atom_site_occupancy
    _atom_site_disorder_assembly
    _atom_site_disorder_group
    O O1 0.01230(19) 0.45072(6) 0.06556(6) 0.0303(2) Uani d . 1 . .
    O O2 -0.26845(17) 0.40000(6) 0.12086(5) 0.0264(2) Uani d . 1 . .
    O O3 0.47676(16) 0.15467(6) 0.04607(6) 0.0272(2) Uani d . 1 . .
    O O4 0.24998(17) 0.04265(6) 0.06139(5) 0.0249(2) Uani d . 1 . .
    O O5 0.1168(2) 0.14395(7) -0.08748(6) 0.0370(3) Uani d . 1 . .
    O O6 0.03208(17) 0.36001(7) -0.05989(5) 0.0249(2) Uani d . 1 . .
    C C1 -0.1446(2) 0.31138(8) 0.03806(7) 0.0188(3) Uani d . 1 . .
    H H1A -0.2822 0.2817 0.0494 0.023 Uiso calc R 1 . .
    C C2 -0.1754(2) 0.32386(9) -0.03951(7) 0.0212(3) Uani d . 1 . .
    C C3 -0.1990(2) 0.23718(9) -0.07382(7) 0.0247(3) Uani d . 1 . .
    H H3A -0.3412 0.2101 -0.0645 0.030 Uiso calc R 1 . .
    H H3B -0.2112 0.2447 -0.1223 0.030 Uiso calc R 1 . .
    C C4 0.0059(2) 0.18060(9) -0.04977(7) 0.0232(3) Uani d . 1 . .
    C C5 0.0596(2) 0.17099(8) 0.02663(7) 0.0183(3) Uani d . 1 . .
    H H5A -0.0662 0.1379 0.0417 0.022 Uiso calc R 1 . .
    C C6 0.0736(2) 0.25755(8) 0.06335(7) 0.0182(3) Uani d . 1 . .
    H H6A 0.2101 0.2878 0.0517 0.022 Uiso calc R 1 . .
    C C7 0.1109(2) 0.24444(8) 0.13937(7) 0.0195(3) Uani d . 1 . .
    C C8 -0.0573(2) 0.20405(9) 0.17164(7) 0.0240(3) Uani d . 1 . .
    H H8A -0.1954 0.1852 0.1464 0.029 Uiso calc R 1 . .
    C C9 -0.0195(3) 0.19190(10) 0.24098(8) 0.0296(3) Uani d . 1 . .
    H H9A -0.1327 0.1651 0.2619 0.036 Uiso calc R 1 . .
    C C10 0.1857(3) 0.21942(11) 0.27934(8) 0.0328(4) Uani d . 1 . .
    H H10A 0.2105 0.2113 0.3258 0.039 Uiso calc R 1 . .
    C C11 0.3533(3) 0.25901(11) 0.24780(8) 0.0326(4) Uani d . 1 . .
    H H11A 0.4917 0.2774 0.2733 0.039 Uiso calc R 1 . .
    C C12 0.3165(2) 0.27152(9) 0.17833(7) 0.0251(3) Uani d . 1 . .
    H H12A 0.4305 0.2983 0.1577 0.030 Uiso calc R 1 . .
    C C13 -0.1227(2) 0.39519(9) 0.07513(7) 0.0217(3) Uani d . 1 . .
    C C14 -0.2384(3) 0.47213(10) 0.16704(8) 0.0304(3) Uani d . 1 . .
    H H14A -0.3797 0.4802 0.1869 0.036 Uiso calc R 1 . .
    H H14B -0.2117 0.5231 0.1422 0.036 Uiso calc R 1 . .
    C C15 -0.0354(3) 0.45777(11) 0.22215(9) 0.0378(4) Uani d . 1 . .
    H H15A -0.0292 0.5027 0.2547 0.057 Uiso calc R 1 . .
    H H15B 0.1070 0.4569 0.2030 0.057 Uiso calc R 1 . .
    H H15C -0.0547 0.4045 0.2439 0.057 Uiso calc R 1 . .
    C C16 0.2866(2) 0.12288(8) 0.04565(7) 0.0191(3) Uani d . 1 . .
    C C17 0.4559(3) -0.00928(10) 0.08439(8) 0.0283(3) Uani d . 1 . .
    H H17A 0.5945 0.0184 0.0730 0.034 Uiso calc R 1 . .
    H H17B 0.4407 -0.0640 0.0621 0.034 Uiso calc R 1 . .
    C C18 0.4780(4) -0.02101(15) 0.15860(9) 0.0539(6) Uani d . 1 . .
    H H18A 0.6084 -0.0574 0.1735 0.081 Uiso calc R 1 . .
    H H18B 0.3378 -0.0463 0.1697 0.081 Uiso calc R 1 . .
    H H18C 0.5022 0.0331 0.1806 0.081 Uiso calc R 1 . .
    C C19 -0.3862(2) 0.37923(10) -0.06405(8) 0.0275(3) Uani d . 1 . .
    H H19A -0.4048 0.3838 -0.1123 0.041 Uiso calc R 1 . .
    H H19B -0.3631 0.4347 -0.0444 0.041 Uiso calc R 1 . .
    H H19C -0.5236 0.3541 -0.0509 0.041 Uiso calc R 1 . .
    H H1O6 0.033(5) 0.422(2) -0.0480(14) 0.106(10) Uiso d . 1 . .
loop_
    _atom_site_aniso_label
    _atom_site_aniso_U_11
    _atom_site_aniso_U_22
    _atom_site_aniso_U_33
    _atom_site_aniso_U_12
    _atom_site_aniso_U_13
    _atom_site_aniso_U_23
    O1 0.0355(6) 0.0239(5) 0.0336(6) -0.0066(4) 0.0123(5) -0.0006(4)
    O2 0.0255(5) 0.0263(5) 0.0293(6) 0.0004(4) 0.0102(4) -0.0018(4)
    O3 0.0194(5) 0.0234(5) 0.0391(6) -0.0008(4) 0.0051(4) -0.0006(4)
    O4 0.0233(5) 0.0203(5) 0.0306(6) 0.0012(4) 0.0025(4) 0.0047(4)
    O5 0.0469(7) 0.0399(7) 0.0246(6) 0.0141(5) 0.0068(5) -0.0014(5)
    O6 0.0225(5) 0.0263(5) 0.0267(6) -0.0019(4) 0.0066(4) 0.0029(4)
    C1 0.0153(6) 0.0199(6) 0.0210(7) -0.0006(5) 0.0017(5) 0.0017(5)
    C2 0.0172(6) 0.0231(7) 0.0226(7) 0.0010(5) 0.0003(5) 0.0032(5)
    C3 0.0253(7) 0.0254(7) 0.0215(7) -0.0002(5) -0.0029(5) 0.0021(6)
    C4 0.0261(7) 0.0204(7) 0.0226(7) -0.0017(5) 0.0014(5) 0.0001(5)
    C5 0.0168(6) 0.0193(6) 0.0182(6) -0.0006(5) 0.0011(5) 0.0016(5)
    C6 0.0159(6) 0.0186(6) 0.0200(6) -0.0002(5) 0.0018(5) 0.0009(5)
    C7 0.0193(6) 0.0190(6) 0.0199(7) 0.0032(5) 0.0017(5) 0.0003(5)
    C8 0.0229(7) 0.0255(7) 0.0233(7) 0.0009(5) 0.0027(5) 0.0025(6)
    C9 0.0325(8) 0.0326(8) 0.0249(8) 0.0052(6) 0.0079(6) 0.0052(6)
    C10 0.0389(9) 0.0399(9) 0.0188(7) 0.0123(7) 0.0014(6) 0.0011(7)
    C11 0.0287(8) 0.0418(9) 0.0247(8) 0.0059(6) -0.0048(6) -0.0056(7)
    C12 0.0212(6) 0.0290(7) 0.0247(7) 0.0007(5) 0.0018(5) -0.0032(6)
    C13 0.0199(6) 0.0221(7) 0.0232(7) 0.0026(5) 0.0037(5) 0.0040(5)
    C14 0.0346(8) 0.0249(8) 0.0334(9) 0.0059(6) 0.0106(6) -0.0043(6)
    C15 0.0447(10) 0.0349(9) 0.0331(9) 0.0027(7) 0.0027(7) -0.0063(7)
    C16 0.0217(6) 0.0189(6) 0.0163(6) 0.0005(5) 0.0020(5) -0.0018(5)
    C17 0.0283(7) 0.0228(7) 0.0335(8) 0.0079(6) 0.0040(6) 0.0057(6)
    C18 0.0586(12) 0.0717(14) 0.0302(10) 0.0307(11) 0.0024(9) 0.0099(9)
    C19 0.0214(7) 0.0293(8) 0.0299(8) 0.0048(6) -0.0021(6) 0.0048(6)
_geom_special_details
;
 All s.u.'s (except the s.u. in the dihedral angle between two l.s. planes)
 are estimated using the full covariance matrix.  The cell s.u.'s are taken
 into account individually in the estimation of s.u.'s in distances, angles
 and torsion angles; correlations between s.u.'s in cell parameters are only
 used when they are defined by crystal symmetry.  An approximate (isotropic)
 treatment of cell s.u.'s is used for estimating s.u.'s involving l.s. planes.
;
loop_
    _geom_bond_atom_site_label_1
    _geom_bond_atom_site_label_2
    _geom_bond_site_symmetry_2
    _geom_bond_distance
    _geom_bond_publ_flag
    O1 C13 . 1.2078(17) ?
    O2 C13 . 1.3369(17) ?
    O2 C14 . 1.4599(18) ?
    O3 C16 . 1.2088(16) ?
    O4 C16 . 1.3283(17) ?
    O4 C17 . 1.4634(17) ?
    O5 C4 . 1.2088(17) ?
    O6 C2 . 1.4424(17) ?
    O6 H1O6 . 1.01(3) ?
    C1 C13 . 1.512(2) ?
    C1 C6 . 1.5442(18) ?
    C1 C2 . 1.5499(19) ?
    C1 H1A . 0.9800 ?
    C2 C19 . 1.5220(19) ?
    C2 C3 . 1.527(2) ?
    C3 C4 . 1.505(2) ?
    C3 H3A . 0.9700 ?
    C3 H3B . 0.9700 ?
    C4 C5 . 1.5233(19) ?
    C5 C16 . 1.5168(18) ?
    C5 C6 . 1.5468(19) ?
    C5 H5A . 0.9800 ?
    C6 C7 . 1.5201(19) ?
    C6 H6A . 0.9800 ?
    C7 C12 . 1.3908(19) ?
    C7 C8 . 1.3995(19) ?
    C8 C9 . 1.387(2) ?
    C8 H8A . 0.9300 ?
    C9 C10 . 1.386(2) ?
    C9 H9A . 0.9300 ?
    C10 C11 . 1.383(2) ?
    C10 H10A . 0.9300 ?
    C11 C12 . 1.390(2) ?
    C11 H11A . 0.9300 ?
    C12 H12A . 0.9300 ?
    C14 C15 . 1.506(2) ?
    C14 H14A . 0.9700 ?
    C14 H14B . 0.9700 ?
    C15 H15A . 0.9600 ?
    C15 H15B . 0.9600 ?
    C15 H15C . 0.9600 ?
    C17 C18 . 1.485(2) ?
    C17 H17A . 0.9700 ?
    C17 H17B . 0.9700 ?
    C18 H18A . 0.9600 ?
    C18 H18B . 0.9600 ?
    C18 H18C . 0.9600 ?
    C19 H19A . 0.9600 ?
    C19 H19B . 0.9600 ?
    C19 H19C . 0.9600 ?
loop_
    _geom_angle_atom_site_label_1
    _geom_angle_atom_site_label_2
    _geom_angle_atom_site_label_3
    _geom_angle_site_symmetry_1
    _geom_angle_site_symmetry_3
    _geom_angle
    _geom_angle_publ_flag
    C13 O2 C14 . . 116.77(11) ?
    C16 O4 C17 . . 117.13(11) ?
    C2 O6 H1O6 . . 106.9(17) ?
    C13 C1 C6 . . 108.32(11) ?
    C13 C1 C2 . . 111.74(11) ?
    C6 C1 C2 . . 111.44(11) ?
    C13 C1 H1A . . 108.4 ?
    C6 C1 H1A . . 108.4 ?
    C2 C1 H1A . . 108.4 ?
    O6 C2 C19 . . 110.12(11) ?
    O6 C2 C3 . . 104.43(11) ?
    C19 C2 C3 . . 110.73(12) ?
    O6 C2 C1 . . 110.92(10) ?
    C19 C2 C1 . . 111.35(11) ?
    C3 C2 C1 . . 109.08(11) ?
    C4 C3 C2 . . 111.87(11) ?
    C4 C3 H3A . . 109.2 ?
    C2 C3 H3A . . 109.2 ?
    C4 C3 H3B . . 109.2 ?
    C2 C3 H3B . . 109.2 ?
    H3A C3 H3B . . 107.9 ?
    O5 C4 C3 . . 123.37(13) ?
    O5 C4 C5 . . 122.13(13) ?
    C3 C4 C5 . . 114.48(12) ?
    C16 C5 C4 . . 110.02(11) ?
    C16 C5 C6 . . 109.83(10) ?
    C4 C5 C6 . . 112.23(11) ?
    C16 C5 H5A . . 108.2 ?
    C4 C5 H5A . . 108.2 ?
    C6 C5 H5A . . 108.2 ?
    C7 C6 C1 . . 113.02(11) ?
    C7 C6 C5 . . 110.25(11) ?
    C1 C6 C5 . . 110.26(10) ?
    C7 C6 H6A . . 107.7 ?
    C1 C6 H6A . . 107.7 ?
    C5 C6 H6A . . 107.7 ?
    C12 C7 C8 . . 118.50(13) ?
    C12 C7 C6 . . 120.19(12) ?
    C8 C7 C6 . . 121.30(12) ?
    C9 C8 C7 . . 120.55(13) ?
    C9 C8 H8A . . 119.7 ?
    C7 C8 H8A . . 119.7 ?
    C10 C9 C8 . . 120.45(15) ?
    C10 C9 H9A . . 119.8 ?
    C8 C9 H9A . . 119.8 ?
    C11 C10 C9 . . 119.38(14) ?
    C11 C10 H10A . . 120.3 ?
    C9 C10 H10A . . 120.3 ?
    C10 C11 C12 . . 120.49(14) ?
    C10 C11 H11A . . 119.8 ?
    C12 C11 H11A . . 119.8 ?
    C11 C12 C7 . . 120.63(14) ?
    C11 C12 H12A . . 119.7 ?
    C7 C12 H12A . . 119.7 ?
    O1 C13 O2 . . 123.86(13) ?
    O1 C13 C1 . . 124.38(12) ?
    O2 C13 C1 . . 111.76(11) ?
    O2 C14 C15 . . 110.74(12) ?
    O2 C14 H14A . . 109.5 ?
    C15 C14 H14A . . 109.5 ?
    O2 C14 H14B . . 109.5 ?
    C15 C14 H14B . . 109.5 ?
    H14A C14 H14B . . 108.1 ?
    C14 C15 H15A . . 109.5 ?
    C14 C15 H15B . . 109.5 ?
    H15A C15 H15B . . 109.5 ?
    C14 C15 H15C . . 109.5 ?
    H15A C15 H15C . . 109.5 ?
    H15B C15 H15C . . 109.5 ?
    O3 C16 O4 . . 124.81(12) ?
    O3 C16 C5 . . 123.32(12) ?
    O4 C16 C5 . . 111.88(11) ?
    O4 C17 C18 . . 109.29(13) ?
    O4 C17 H17A . . 109.8 ?
    C18 C17 H17A . . 109.8 ?
    O4 C17 H17B . . 109.8 ?
    C18 C17 H17B . . 109.8 ?
    H17A C17 H17B . . 108.3 ?
    C17 C18 H18A . . 109.5 ?
    C17 C18 H18B . . 109.5 ?
    H18A C18 H18B . . 109.5 ?
    C17 C18 H18C . . 109.5 ?
    H18A C18 H18C . . 109.5 ?
    H18B C18 H18C . . 109.5 ?
    C2 C19 H19A . . 109.5 ?
    C2 C19 H19B . . 109.5 ?
    H19A C19 H19B . . 109.5 ?
    C2 C19 H19C . . 109.5 ?
    H19A C19 H19C . . 109.5 ?
    H19B C19 H19C . . 109.5 ?
loop_
    _geom_torsion_atom_site_label_1
    _geom_torsion_atom_site_label_2
    _geom_torsion_atom_site_label_3
    _geom_torsion_atom_site_label_4
    _geom_torsion_site_symmetry_1
    _geom_torsion_site_symmetry_2
    _geom_torsion_site_symmetry_3
    _geom_torsion_site_symmetry_4
    _geom_torsion
    _geom_torsion_publ_flag
    C13 C1 C2 O6 . . . . 66.12(14) ?
    C6 C1 C2 O6 . . . . -55.22(14) ?
    C13 C1 C2 C19 . . . . -56.89(14) ?
    C6 C1 C2 C19 . . . . -178.22(11) ?
    C13 C1 C2 C3 . . . . -179.39(11) ?
    C6 C1 C2 C3 . . . . 59.27(14) ?
    O6 C2 C3 C4 . . . . 62.27(14) ?
    C19 C2 C3 C4 . . . . -179.24(12) ?
    C1 C2 C3 C4 . . . . -56.36(15) ?
    C2 C3 C4 O5 . . . . -128.63(15) ?
    C2 C3 C4 C5 . . . . 52.96(16) ?
    O5 C4 C5 C16 . . . . 9.17(18) ?
    C3 C4 C5 C16 . . . . -172.40(11) ?
    O5 C4 C5 C6 . . . . 131.79(14) ?
    C3 C4 C5 C6 . . . . -49.77(15) ?
    C13 C1 C6 C7 . . . . 56.26(14) ?
    C2 C1 C6 C7 . . . . 179.57(11) ?
    C13 C1 C6 C5 . . . . -179.85(10) ?
    C2 C1 C6 C5 . . . . -56.55(14) ?
    C16 C5 C6 C7 . . . . -61.15(13) ?
    C4 C5 C6 C7 . . . . 176.13(10) ?
    C16 C5 C6 C1 . . . . 173.38(10) ?
    C4 C5 C6 C1 . . . . 50.65(14) ?
    C1 C6 C7 C12 . . . . -121.02(14) ?
    C5 C6 C7 C12 . . . . 115.09(13) ?
    C1 C6 C7 C8 . . . . 60.00(16) ?
    C5 C6 C7 C8 . . . . -63.89(16) ?
    C12 C7 C8 C9 . . . . 0.4(2) ?
    C6 C7 C8 C9 . . . . 179.40(13) ?
    C7 C8 C9 C10 . . . . -0.2(2) ?
    C8 C9 C10 C11 . . . . -0.2(2) ?
    C9 C10 C11 C12 . . . . 0.3(2) ?
    C10 C11 C12 C7 . . . . 0.0(2) ?
    C8 C7 C12 C11 . . . . -0.3(2) ?
    C6 C7 C12 C11 . . . . -179.30(13) ?
    C14 O2 C13 O1 . . . . -8.1(2) ?
    C14 O2 C13 C1 . . . . 170.78(11) ?
    C6 C1 C13 O1 . . . . 71.82(17) ?
    C2 C1 C13 O1 . . . . -51.30(17) ?
    C6 C1 C13 O2 . . . . -107.10(12) ?
    C2 C1 C13 O2 . . . . 129.77(12) ?
    C13 O2 C14 C15 . . . . -78.28(17) ?
    C17 O4 C16 O3 . . . . 3.5(2) ?
    C17 O4 C16 C5 . . . . -176.62(11) ?
    C4 C5 C16 O3 . . . . 77.32(16) ?
    C6 C5 C16 O3 . . . . -46.70(17) ?
    C4 C5 C16 O4 . . . . -102.57(13) ?
    C6 C5 C16 O4 . . . . 133.41(12) ?
    C16 O4 C17 C18 . . . . 104.66(16) ?
loop_
    _geom_hbond_atom_site_label_D
    _geom_hbond_atom_site_label_H
    _geom_hbond_atom_site_label_A
    _geom_hbond_site_symmetry_A
    _geom_hbond_distance_DH
    _geom_hbond_distance_HA
    _geom_hbond_distance_DA
    _geom_hbond_angle_DHA
    _geom_hbond_publ_flag
    O6 H1O6 O1 3_565 1.01(3) 2.05(3) 2.9958(18) 156(2) yes
    C1 H1A O3 1_455 0.9800 2.4400 3.323(2) 150.00 yes
    C8 H8A O3 1_455 0.9300 2.6000 3.493(2) 162.00 yes
    C12 H12A O2 1_655 0.9300 2.5600 3.468(2) 166.00 yes
    C19 H19C O6 1_455 0.9600 2.5500 3.396(2) 146.00 yes
