# Supplementary material for: Diethyl 4-hy­droxy-4-methyl-6-oxo-2-phenyl­cyclo­hexane-1,3-dicarboxyl­ate
Source: Acta Crystallogr Sect E Struct Rep Online. 2010 Jul 3;66(Pt 8):o1910. doi: 10.1107/S1600536810025018 (PMC3007213; doi:10.1107/S1600536810025018)
Supplement: Supplementary file 2 [file e-66-o1910-Isup2.hkl]

#
# h,k,l, Fc-squared, Fo-squared, sigma(Fo-squared) and status flag
#
data_I
_shelx_title ' vai1m in P21/c (100K)'
_shelx_refln_list_code          4
_shelx_F_calc_maximum      142.41
_exptl_crystal_F_000       744.00
_reflns_d_resolution_high  0.7096
 
loop_
 _symmetry_equiv_pos_as_xyz
 'x, y, z'
 '-x, y+1/2, -z+1/2'
 '-x, -y, -z'
 'x, -y-1/2, z-1/2'
 
_cell_length_a     5.7920
_cell_length_b    15.7660
_cell_length_c    20.0310
_cell_angle_alpha  90.000
_cell_angle_beta   98.531
_cell_angle_gamma  90.000
 
_shelx_F_squared_multiplier     1.000
 
loop_
 _refln_index_h
 _refln_index_k
 _refln_index_l
 _refln_F_squared_calc
 _refln_F_squared_meas
 _refln_F_squared_sigma
 _refln_observed_status
   1   0   0    20279.99    19766.22    381.89 o
   2   0   0     3044.50     3096.90     64.02 o
   3   0   0      125.15      123.18      8.26 o
   4   0   0     1416.16     1368.33     31.52 o
   5   0   0        9.04        3.05      4.47 o
   6   0   0       35.44       34.27      5.92 o
   7   0   0        5.30        4.36      8.74 o
   1   1   0      312.94      337.01      5.45 o
   2   1   0       24.53       17.53      2.36 o
   3   1   0      728.11      756.95     14.03 o
   4   1   0      978.80      960.55     16.21 o
   5   1   0      116.94      113.14      5.87 o
   6   1   0       37.63       37.03      4.33 o
   7   1   0       18.49       26.98      9.81 o
   0   2   0     7744.13     7718.57    169.20 o
   1   2   0     7900.01     7750.05    100.58 o
   2   2   0       58.89       55.85      3.18 o
   3   2   0       70.98       68.08      5.97 o
   4   2   0     1407.12     1339.53     19.78 o
   5   2   0       16.54       15.19      3.65 o
   6   2   0      197.30      209.27      8.61 o
   7   2   0       75.61      116.52     11.38 o
   1   3   0     2525.68     2478.60     39.98 o
   2   3   0      666.35      711.64     10.69 o
   3   3   0      520.24      550.07      9.99 o
   4   3   0       94.21      106.55      5.34 o
   5   3   0      120.77      135.09      6.76 o
   6   3   0       47.54       34.37      5.76 o
   7   3   0       86.97       87.07     10.27 o
   0   4   0     1937.69     1893.09     44.30 o
   1   4   0      137.97      114.58      5.90 o
   2   4   0      296.70      286.29      7.54 o
   3   4   0       71.33       62.69      3.15 o
   4   4   0       16.53       25.09      3.24 o
   5   4   0       51.55       46.47      5.31 o
   6   4   0        0.79       -2.32      4.82 o
   7   4   0      170.03      214.43     19.43 o
   1   5   0      493.31      520.75     15.99 o
   2   5   0        9.86        7.72      1.91 o
   3   5   0      172.65      205.15      4.70 o
   4   5   0       17.04       26.00      2.93 o
   5   5   0      556.66      577.37     14.42 o
   6   5   0        0.26       -1.94      3.94 o
   7   5   0      134.05      137.99     15.17 o
   0   6   0      768.05      844.66     19.59 o
   1   6   0        6.86        9.01      1.75 o
   2   6   0     4465.46     3997.87    255.09 o
   3   6   0      603.27      683.41     13.97 o
   4   6   0      455.35      453.40      9.64 o
   5   6   0       78.93       72.31      4.87 o
   6   6   0      167.94      198.68     14.35 o
   7   6   0       18.70       16.77      5.65 o
   1   7   0       55.11       62.21      3.44 o
   2   7   0      122.82      122.01      5.91 o
   3   7   0      454.18      422.72     19.61 o
   4   7   0       55.49       63.45      5.46 o
   5   7   0       99.76      113.60      7.69 o
   6   7   0        8.15       12.70      7.33 o
   7   7   0       96.42       79.96      8.62 o
   0   8   0      734.39      747.94     16.99 o
   1   8   0     2045.26     2076.59     28.59 o
   2   8   0      265.08      254.21     10.89 o
   3   8   0       80.89       90.36      6.71 o
   4   8   0      300.39      309.92     11.42 o
   5   8   0      438.35      436.78     19.73 o
   6   8   0      124.36      124.95      8.82 o
   7   8   0       60.02       53.30      7.90 o
   1   9   0     1941.79     2016.77     28.33 o
   2   9   0     1050.55     1006.57     18.67 o
   3   9   0      294.66      262.32     18.73 o
   4   9   0      732.67      714.07     15.20 o
   5   9   0        0.80       -0.30      4.07 o
   6   9   0       72.55       79.46      8.19 o
   7   9   0        0.18       -2.38      7.51 o
   0  10   0     1403.57     1404.75     48.96 o
   1  10   0      335.57      315.20      7.39 o
   2  10   0      304.55      254.51      9.07 o
   3  10   0       40.93       35.52      4.77 o
   4  10   0       46.31       35.25      4.94 o
   5  10   0        0.69       -4.25      4.25 o
   6  10   0        4.22        9.55      5.94 o
   7  10   0       98.51      107.51     10.63 o
   1  11   0      802.20      815.35     14.99 o
   2  11   0       97.28      119.85      8.36 o
   3  11   0     1439.36     1455.61     25.18 o
   4  11   0      190.15      165.43     10.95 o
   5  11   0      158.16      153.97     12.80 o
   6  11   0        3.17       15.45      6.50 o
   7  11   0        2.49        6.64     13.50 o
   0  12   0      143.41      149.60      8.79 o
   1  12   0      121.21      110.37      7.08 o
   2  12   0       79.06       88.78      5.95 o
   3  12   0      555.74      579.67     13.77 o
   4  12   0      161.46      150.20      8.91 o
   5  12   0      113.19       98.02      8.80 o
   6  12   0       14.68       12.64      6.96 o
   1  13   0      715.87      709.20     15.20 o
   2  13   0       30.86       27.67      4.80 o
   3  13   0      381.93      384.84     13.25 o
   4  13   0      243.34      227.56     12.09 o
   5  13   0        1.33        5.57      5.74 o
   6  13   0       50.94       44.27      8.59 o
   0  14   0     1176.76     1134.51     31.57 o
   1  14   0      464.29      484.07     12.56 o
   2  14   0      214.91      214.13      9.40 o
   3  14   0       31.83       39.98      5.92 o
   4  14   0        0.09        2.16      5.19 o
   5  14   0        6.11        5.98      5.90 o
   6  14   0       23.42       18.13     10.99 o
   1  15   0        3.52       -3.77      5.04 o
   2  15   0       57.46       49.35      5.63 o
   3  15   0       25.56       19.53      5.59 o
   4  15   0      179.47      181.00     11.73 o
   5  15   0      191.26      217.61     13.60 o
   0  16   0       44.24       18.02      8.46 o
   1  16   0      158.50      138.17      8.82 o
   2  16   0      122.03      123.96      9.36 o
   3  16   0       68.80       68.12      8.18 o
   4  16   0       99.04      103.16      9.72 o
   5  16   0       11.08       13.15      7.37 o
   1  17   0        5.34        2.06      5.75 o
   2  17   0       27.98       21.70      5.98 o
   3  17   0       12.46       11.64      6.64 o
   4  17   0      184.68      197.78     13.36 o
   5  17   0        6.69        6.63      9.44 o
   0  18   0        6.02        1.14      8.52 o
   1  18   0      108.01       95.64      9.57 o
   2  18   0       15.66       13.22      6.43 o
   3  18   0        0.00        3.41      6.61 o
   4  18   0        4.77        4.90      7.37 o
   1  19   0        1.77       10.33      8.15 o
   2  19   0        0.01       -3.13      9.01 o
   3  19   0       38.17       47.56      9.98 o
   4  19   0       85.17       93.57     14.61 o
   0  20   0       67.96       68.59     13.75 o
   1  20   0       53.37       36.78      9.57 o
   2  20   0      121.51      129.34     15.68 o
   3  20   0        7.13        0.76     10.84 o
   1  21   0       12.30       -0.40     10.31 o
   2  21   0       10.36      -10.42     10.42 o
   0  22   0       51.44       49.72     18.92 o
   1  22   0       66.73      105.80     33.02 o
  -7   1   1       31.71       21.84      7.76 o
  -6   1   1      134.86      147.80      7.21 o
  -5   1   1        0.04       -1.45      2.77 o
  -4   1   1       97.63      100.27      5.04 o
  -3   1   1     2153.03     2055.80     27.73 o
  -2   1   1       30.89       40.72      2.72 o
  -1   1   1      323.88      303.35      4.76 o
   1   1   1    14900.15    13833.93    203.58 o
   2   1   1       35.54       43.93      3.00 o
   3   1   1       79.13       69.52      4.17 o
   4   1   1      206.64      227.45      8.19 o
   5   1   1     1186.27     1196.83     19.56 o
   6   1   1        1.43       -3.81      3.81 o
   7   1   1       16.26       18.81      6.71 o
  -7   2   1       12.36        6.91      7.07 o
  -6   2   1      378.47      402.56     11.38 o
  -5   2   1      149.63      152.39      6.88 o
  -4   2   1      119.10      131.36      5.65 o
  -3   2   1        5.80        2.11      1.92 o
  -2   2   1       15.26       12.17      1.87 o
  -1   2   1    11874.55    11667.45    149.71 o
   0   2   1      168.72      135.37      5.58 o
   1   2   1    10483.85    10148.89    148.07 o
   2   2   1      906.58      950.15     22.46 o
   3   2   1        0.32        0.00      2.02 o
   4   2   1        5.72        5.76      2.71 o
   5   2   1       18.50       14.58      3.60 o
   6   2   1      204.64      224.10     11.43 o
   7   2   1      160.03      150.60     12.50 o
  -7   3   1       49.17       39.56      8.40 o
  -6   3   1       25.04       20.40      4.53 o
  -5   3   1      310.09      331.47     10.77 o
  -4   3   1       89.47       88.18      4.73 o
  -3   3   1       49.55       82.88      4.11 o
  -2   3   1     1549.32     1726.63     29.26 o
  -1   3   1      122.41      116.32      3.32 o
   0   3   1       14.74        7.69      1.57 o
   1   3   1     5814.87     5539.95     77.10 o
   2   3   1     1400.46     1414.19     43.94 o
   3   3   1      939.36     1016.26     16.63 o
   4   3   1      327.37      361.32      9.52 o
   5   3   1        0.04        5.68      3.30 o
   6   3   1       19.81       12.53      5.31 o
   7   3   1       24.02       30.79      8.28 o
  -7   4   1      148.47      176.57     13.15 o
  -6   4   1       20.91       13.39      5.40 o
  -5   4   1      264.80      251.49     10.28 o
  -4   4   1      970.88      943.38     15.78 o
  -3   4   1      831.64      872.30     14.82 o
  -2   4   1      104.82       95.72      4.85 o
  -1   4   1     4886.66     4812.34     94.63 o
   0   4   1     7328.83     7181.02     99.56 o
   1   4   1     1206.94     1271.59     22.99 o
   2   4   1     3056.00     3217.34     43.13 o
   3   4   1     1625.53     1688.13     22.23 o
   4   4   1       19.45       23.07      3.30 o
   5   4   1       10.69        7.90      3.95 o
   6   4   1       21.07       14.17      5.41 o
   7   4   1      112.42      113.79     11.56 o
  -7   5   1       27.30       40.46      6.90 o
  -6   5   1       39.62       34.18      6.24 o
  -5   5   1        2.96        0.21      3.77 o
  -4   5   1      123.45      124.77      5.76 o
  -3   5   1      174.45      224.90      6.15 o
  -2   5   1     1627.83     1840.09     25.07 o
  -1   5   1      106.93       72.48     20.90 o
   0   5   1     3347.44     3270.51     39.45 o
   1   5   1        5.94        2.82      1.56 o
   2   5   1     1559.93     1602.81     35.55 o
   3   5   1      221.08      205.17      4.86 o
   4   5   1     1344.67     1338.51     18.92 o
   5   5   1       35.03       25.85      4.01 o
   6   5   1       58.41       71.71      6.54 o
   7   5   1        2.78        6.31      6.87 o
  -7   6   1        0.18        1.81      5.00 o
  -6   6   1      171.37      188.03      9.44 o
  -5   6   1       24.44       34.18      5.09 o
  -4   6   1       10.71       18.77      3.43 o
  -3   6   1        3.82        5.29      1.88 o
  -2   6   1     1136.48     1134.66     20.77 o
  -1   6   1     3014.63     2927.03     40.00 o
   0   6   1      440.62      408.10      7.81 o
   1   6   1       34.58       39.79      4.86 o
   2   6   1        8.02        4.72      1.91 o
   3   6   1     1258.32     1223.49     18.31 o
   4   6   1       42.33       36.36      4.71 o
   5   6   1        1.48        7.23      3.06 o
   6   6   1        4.13        4.86      4.15 o
   7   6   1        0.01        1.30      4.97 o
  -7   7   1      128.36      135.53      9.79 o
  -6   7   1       33.47       30.62      5.43 o
  -5   7   1       92.94       82.72      5.86 o
  -4   7   1      231.76      216.21      7.46 o
  -3   7   1       64.46       64.81      5.07 o
  -2   7   1       52.39       45.39      3.53 o
  -1   7   1      408.14      402.53      8.19 o
   0   7   1     1815.40     1847.96     23.97 o
   1   7   1       95.57       85.70      3.19 o
   2   7   1      888.30      907.91     15.61 o
   3   7   1      727.65      713.45     24.24 o
   4   7   1      130.61      121.26      5.84 o
   5   7   1      878.87      787.62     15.14 o
   6   7   1        3.79        9.64      6.67 o
   7   7   1       20.16       27.65      7.65 o
  -7   8   1       19.08       13.84      7.58 o
  -6   8   1       22.72       13.78      5.22 o
  -5   8   1      215.56      185.43      9.56 o
  -4   8   1       21.41       14.52      4.00 o
  -3   8   1       90.07       93.54      6.82 o
  -2   8   1     1112.50     1171.53     22.00 o
  -1   8   1     2118.95     2213.87     32.00 o
   0   8   1       24.68       17.39      2.35 o
   1   8   1        2.16       -0.16      1.86 o
   2   8   1       24.70       27.13      3.17 o
   3   8   1        3.65        1.21      2.05 o
   4   8   1       42.26       31.53      4.97 o
   5   8   1       16.85       23.21      4.38 o
   6   8   1       30.97       32.18      6.26 o
   7   8   1       34.02       20.78      7.29 o
  -7   9   1        9.15       14.88      6.97 o
  -6   9   1       24.35       21.35      5.98 o
  -5   9   1       45.98       31.43      5.44 o
  -4   9   1      144.83      134.39      7.41 o
  -3   9   1      132.22      138.02      7.55 o
  -2   9   1      493.20      494.49     11.63 o
  -1   9   1      338.85      294.12      7.21 o
   0   9   1      601.91      585.40     11.97 o
   1   9   1        2.96        4.10      2.27 o
   2   9   1      199.92      183.97      7.07 o
   3   9   1       26.59       13.47      4.95 o
   4   9   1      171.59      162.61      7.82 o
   5   9   1      101.01       85.59      6.80 o
   6   9   1      191.97      171.64     11.09 o
   7   9   1       28.82       21.09      7.85 o
  -7  10   1      353.20      394.68     17.62 o
  -6  10   1       13.43       16.04      5.98 o
  -5  10   1       33.10       38.56      8.69 o
  -4  10   1       76.11       78.18      6.32 o
  -3  10   1      147.07      146.67      7.00 o
  -2  10   1      276.71      277.37      8.90 o
  -1  10   1       94.53       93.40      5.72 o
   0  10   1      371.33      350.56      8.48 o
   1  10   1        9.34       14.01      3.39 o
   2  10   1      417.92      402.22     10.04 o
   3  10   1      263.94      260.85      9.46 o
   4  10   1        4.10        4.46      3.49 o
   5  10   1        5.03        1.13      4.57 o
   6  10   1       58.19       51.90      7.75 o
   7  10   1      173.73      190.25     13.99 o
  -7  11   1       40.87       47.97     10.61 o
  -6  11   1       16.15       21.40      6.69 o
  -5  11   1       15.45       10.60      5.06 o
  -4  11   1      350.07      364.90     12.61 o
  -3  11   1     1506.56     1467.95     25.24 o
  -2  11   1     1375.13     1364.70     23.19 o
  -1  11   1      199.53      200.44      7.17 o
   0  11   1       16.66       12.48      2.62 o
   1  11   1      166.42      145.48      6.02 o
   2  11   1     3553.99     3518.29     50.94 o
   3  11   1      804.68      830.96     17.76 o
   4  11   1       34.60       36.75      5.24 o
   5  11   1      349.49      344.37     14.55 o
   6  11   1      144.92      134.54     10.98 o
  -6  12   1       10.34       13.57      6.62 o
  -5  12   1       13.93       16.85      5.74 o
  -4  12   1      234.63      252.87     13.77 o
  -3  12   1      332.79      342.22     12.44 o
  -2  12   1      143.55      130.64      6.89 o
  -1  12   1      364.44      335.70     15.89 o
   0  12   1       16.61       12.99      2.95 o
   1  12   1      938.29      935.54     17.74 o
   2  12   1      392.49      373.70     10.81 o
   3  12   1       92.08      106.31      7.49 o
   4  12   1        0.10       -3.50      4.13 o
   5  12   1        0.05        3.93      5.32 o
   6  12   1      143.01      155.80     15.16 o
  -6  13   1      167.56      179.24     11.57 o
  -5  13   1       18.50       22.20      6.35 o
  -4  13   1      294.79      279.10     13.27 o
  -3  13   1      249.64      267.36     11.41 o
  -2  13   1      264.42      247.29     12.26 o
  -1  13   1      255.93      279.05     10.00 o
   0  13   1      363.80      355.25      9.64 o
   1  13   1       29.90       26.80      4.30 o
   2  13   1       46.41       52.91      5.13 o
   3  13   1      882.02      854.96     18.23 o
   4  13   1       10.42        4.65      4.67 o
   5  13   1        3.10        3.98      5.86 o
   6  13   1        2.82        1.77      7.38 o
  -6  14   1        1.38        8.85      6.69 o
  -5  14   1       13.44       16.32      7.53 o
  -4  14   1       64.57       51.94      7.89 o
  -3  14   1      169.33      161.30     11.05 o
  -2  14   1        0.12       -2.85      4.36 o
  -1  14   1      270.27      283.41     10.42 o
   0  14   1      406.57      398.71     13.92 o
   1  14   1       40.79       39.80      4.99 o
   2  14   1      192.80      176.72      8.69 o
   3  14   1        3.56       14.56      5.00 o
   4  14   1        0.04        1.94      5.32 o
   5  14   1       29.26       21.48      6.89 o
   6  14   1        9.93       14.13     10.31 o
  -5  15   1      351.48      368.98     19.19 o
  -4  15   1        7.95       11.29      6.60 o
  -3  15   1        0.60        1.71      5.13 o
  -2  15   1      332.26      357.26     14.55 o
  -1  15   1      148.86      144.97      7.96 o
   0  15   1        3.06        0.33      5.27 o
   1  15   1       65.37       61.79      6.10 o
   2  15   1        7.66        2.96      4.10 o
   3  15   1        0.15        0.31      4.84 o
   4  15   1        8.22       -1.30      5.54 o
   5  15   1        0.73        6.18      6.89 o
  -5  16   1       89.26      106.73     10.93 o
  -4  16   1       40.88       38.52      7.44 o
  -3  16   1      320.62      334.90     15.53 o
  -2  16   1       83.49       75.90      7.38 o
  -1  16   1      508.58      529.61     14.89 o
   0  16   1      153.99      169.48     11.08 o
   1  16   1        0.02        5.50      4.66 o
   2  16   1       14.17        8.39      4.73 o
   3  16   1       87.51       75.03      7.79 o
   4  16   1        0.19        4.68      6.56 o
   5  16   1       28.19       23.03      7.95 o
  -5  17   1        1.30       -7.67      7.67 o
  -4  17   1      114.27      155.26     14.40 o
  -3  17   1      114.08       99.12      9.78 o
  -2  17   1       30.68       22.11      6.34 o
  -1  17   1        0.09       -3.49      5.41 o
   0  17   1        0.10       -1.70      5.62 o
   1  17   1       88.07       87.94      8.97 o
   2  17   1       99.66       94.01     11.59 o
   3  17   1       17.28       19.72      6.93 o
   4  17   1      118.47      134.39     11.35 o
   5  17   1        0.98       -1.68      9.04 o
  -4  18   1       23.16       16.30      7.51 o
  -3  18   1        3.41       -5.70      6.54 o
  -2  18   1        6.95       -5.16      6.51 o
  -1  18   1       82.95       88.59     10.86 o
   0  18   1        4.76        3.53      6.08 o
   1  18   1        1.95       -1.57      5.88 o
   2  18   1        0.05       -5.70      5.70 o
   3  18   1       34.68       19.97      7.56 o
   4  18   1        6.48       -6.07      6.96 o
  -4  19   1        0.58       -6.92      8.65 o
  -3  19   1       37.55       23.55      8.06 o
  -2  19   1        2.65        3.26      9.45 o
  -1  19   1       34.17       16.87      8.24 o
   0  19   1        0.59        1.05      6.79 o
   1  19   1       86.91       75.86     11.02 o
   2  19   1       32.08       36.41      9.89 o
   3  19   1       74.06       82.03     14.73 o
   4  19   1        9.55       10.97     10.17 o
  -3  20   1        0.51       -8.53     10.31 o
  -2  20   1        2.21       -6.05      9.21 o
  -1  20   1        4.95       -3.75      8.10 o
   0  20   1       23.63        7.02      8.47 o
   1  20   1        0.09       -7.37      7.75 o
   2  20   1        8.35        6.05     10.25 o
   3  20   1       19.55       18.40     10.78 o
  -2  21   1       32.71       16.21     11.52 o
  -1  21   1       76.54       82.77     14.14 o
   0  21   1       29.50       24.82      9.56 o
   1  21   1       79.20       84.84     16.73 o
   2  21   1       76.16       72.50     14.44 o
  -1  22   1       47.64       25.00     23.50 o
   0  22   1       42.16       25.64     12.18 o
  -7   0   2      158.19      244.25     38.66 o
  -6   0   2       32.20       23.94      5.42 o
  -5   0   2        1.59       17.09      4.49 o
  -4   0   2        8.48        4.10      3.05 o
  -3   0   2      107.74      111.70      5.72 o
  -2   0   2      978.83      911.27     16.18 o
  -1   0   2     2659.70     2489.66     39.74 o
   0   0   2    17332.93    17099.67    381.00 o
   1   0   2      767.77      680.85     18.13 o
   2   0   2     5637.25     5382.50    155.96 o
   3   0   2      747.84      849.03     22.84 o
   4   0   2      704.04      641.83     18.43 o
   5   0   2       24.76       13.84      5.63 o
   6   0   2        0.48        0.36      6.18 o
   7   0   2        1.81       -4.32      8.93 o
  -7   1   2        9.94       15.53      9.24 o
  -6   1   2      209.70      209.31      7.54 o
  -5   1   2     5465.65     5443.46     59.42 o
  -4   1   2      829.18      796.30     12.33 o
  -3   1   2      233.49      258.95      6.73 o
  -2   1   2      591.68      578.28      8.49 o
  -1   1   2     3593.63     3319.36     46.08 o
   0   1   2     3127.78     3218.55     44.67 o
   1   1   2     1249.38     1238.17     26.41 o
   2   1   2      382.50      462.61     14.99 o
   3   1   2     1170.83     1246.02     23.15 o
   4   1   2     1286.15     1251.20     21.98 o
   5   1   2      108.86      142.98      6.79 o
   6   1   2       50.57       37.52      5.91 o
   7   1   2       11.02       15.38      6.68 o
  -7   2   2       44.70       39.63      7.77 o
  -6   2   2        3.39        2.48      3.49 o
  -5   2   2       93.81       89.34      4.96 o
  -4   2   2       42.06       45.57      3.66 o
  -3   2   2     1099.85     1120.91     18.78 o
  -2   2   2     1035.91     1033.59     15.71 o
  -1   2   2     5426.69     5115.49     65.64 o
   0   2   2        7.99        6.06      1.00 o
   1   2   2       19.03        5.12      2.41 o
   2   2   2       39.35       37.21      8.55 o
   3   2   2      292.34      342.40     10.50 o
   4   2   2       65.76       80.72      5.17 o
   5   2   2       35.67       29.63      4.44 o
   6   2   2        2.69        1.80      5.39 o
   7   2   2        2.84        6.90      5.71 o
  -7   3   2        1.09       -1.55      6.23 o
  -6   3   2        0.93       -3.94      4.47 o
  -5   3   2      117.28      113.51      5.75 o
  -4   3   2     1275.86     1219.74     18.31 o
  -3   3   2      357.77      349.97      7.52 o
  -2   3   2     2757.52     2793.68     50.23 o
  -1   3   2     4076.94     4117.33     61.11 o
   0   3   2      136.92      160.34      4.16 o
   1   3   2     5293.10     5022.10     59.62 o
   2   3   2     3003.28     2958.11     42.82 o
   3   3   2      823.75      941.96     15.76 o
   4   3   2     1039.38     1024.09     18.04 o
   5   3   2       78.79       84.18      6.00 o
   6   3   2        3.03        5.21      5.50 o
   7   3   2      182.89      219.22     12.94 o
  -7   4   2        4.59       17.87      7.10 o
  -6   4   2      441.23      490.98     16.52 o
  -5   4   2      122.65      137.52      8.91 o
  -4   4   2      227.21      227.96      7.41 o
  -3   4   2       10.06       12.00      2.72 o
  -2   4   2      649.68      716.86     12.41 o
  -1   4   2     2886.49     3029.81     49.00 o
   0   4   2    15213.91    14634.07    189.21 o
   1   4   2     2821.47     2694.00     37.20 o
   2   4   2     3658.82     3527.87    114.73 o
   3   4   2      745.26      795.86     13.87 o
   4   4   2       89.74       90.84      4.60 o
   5   4   2        0.00       -0.12      3.78 o
   6   4   2        4.31        2.70      5.25 o
   7   4   2        0.00       -0.47      5.80 o
  -7   5   2      170.86      175.70     27.23 o
  -6   5   2       87.70       84.93      7.89 o
  -5   5   2        2.06       -0.78      3.69 o
  -4   5   2       13.45       16.56      2.73 o
  -3   5   2     2038.32     2049.22     28.40 o
  -2   5   2        1.64        0.98      1.75 o
  -1   5   2     9087.75     9106.15    200.46 o
   0   5   2     6175.18     6432.07     69.32 o
   1   5   2     3620.48     3539.34    162.04 o
   2   5   2      476.00      499.48     39.11 o
   3   5   2      268.48      289.76      5.80 o
   4   5   2       50.56       41.92      3.50 o
   5   5   2        3.22        5.13      3.28 o
   6   5   2       12.90       19.84      4.41 o
   7   5   2       58.81       59.42     12.28 o
  -7   6   2       13.40       15.96      5.45 o
  -6   6   2       15.46       17.86      5.06 o
  -5   6   2       27.24       22.70      4.12 o
  -4   6   2      193.71      209.39     10.47 o
  -3   6   2      391.48      420.25     11.22 o
  -2   6   2      169.00      220.48      6.43 o
  -1   6   2      797.88      852.48     16.01 o
   0   6   2     2837.54     2994.33     40.15 o
   1   6   2      145.79      163.47      5.81 o
   2   6   2     1796.14     1807.33     27.59 o
   3   6   2       34.51       25.72      3.29 o
   4   6   2      118.59      127.64      5.77 o
   5   6   2       69.36       74.42      7.26 o
   6   6   2      404.12      425.90     19.48 o
   7   6   2        3.45       -3.89      5.30 o
  -7   7   2       58.55       57.35      8.13 o
  -6   7   2      123.49      134.52      9.78 o
  -5   7   2       57.79       59.39      6.89 o
  -4   7   2        3.25        3.05      3.32 o
  -3   7   2        4.75        3.20      2.11 o
  -2   7   2      179.49      194.67      5.70 o
  -1   7   2      760.94      792.17     19.10 o
   0   7   2        9.28        6.61      1.72 o
   1   7   2     1083.57     1081.49     16.22 o
   2   7   2       10.77       11.37      2.45 o
   3   7   2      110.05       62.39     22.14 o
   4   7   2      528.75      531.83     11.13 o
   5   7   2     1136.74     1193.76     20.27 o
   6   7   2      140.76      161.29      9.52 o
   7   7   2       69.16       73.49      8.02 o
  -7   8   2        1.41       10.55      6.23 o
  -6   8   2      176.08      160.00      9.14 o
  -5   8   2       38.69       51.25      7.16 o
  -4   8   2        4.12        5.36      3.35 o
  -3   8   2      291.95      312.42     10.54 o
  -2   8   2      110.60      126.41      4.85 o
  -1   8   2      106.63      107.28      6.97 o
   0   8   2       17.15        8.92      2.12 o
   1   8   2       51.90       66.29      3.93 o
   2   8   2      329.10      335.85      8.56 o
   3   8   2       52.47       23.41     12.47 o
   4   8   2       14.85        9.30      3.09 o
   5   8   2        3.69        4.75      3.63 o
   6   8   2       44.39       47.04      6.84 o
   7   8   2        4.42        2.26      6.45 o
  -7   9   2        2.18        5.11      6.31 o
  -6   9   2       51.97       56.07      7.63 o
  -5   9   2       80.17       53.76      9.57 o
  -4   9   2       65.34       42.84      5.78 o
  -3   9   2       51.42       50.41      6.88 o
  -2   9   2      786.49      787.61     16.52 o
  -1   9   2      539.34      537.43     10.65 o
   0   9   2      118.22      111.81      4.82 o
   1   9   2      306.48      311.19      6.66 o
   2   9   2      120.25      120.88      5.88 o
   3   9   2       16.00        9.90      3.06 o
   4   9   2       10.87       -0.74      3.13 o
   5   9   2        3.33       -3.80      3.80 o
   6   9   2       87.14       89.66      8.66 o
   7   9   2        2.37        7.70      7.50 o
  -7  10   2      109.13      135.58     17.41 o
  -6  10   2       40.96       47.60      6.81 o
  -5  10   2       94.07       94.83      7.84 o
  -4  10   2      821.09      813.44     19.44 o
  -3  10   2       10.09        8.94      3.34 o
  -2  10   2     1307.36     1282.90     35.56 o
  -1  10   2     2588.69     2726.80     36.95 o
   0  10   2      907.68      936.34     16.84 o
   1  10   2      174.20      183.30      6.24 o
   2  10   2       45.40       40.16      4.76 o
   3  10   2       38.10       27.26      4.21 o
   4  10   2      224.46      227.61      9.52 o
   5  10   2       12.96       12.64      4.90 o
   6  10   2        2.00        6.21      6.94 o
   7  10   2        0.51       -2.27      8.66 o
  -7  11   2       23.52       32.40      8.54 o
  -6  11   2       18.17       11.86      5.87 o
  -5  11   2       20.89       14.77      5.17 o
  -4  11   2        6.66        5.53      5.05 o
  -3  11   2      526.16      540.26     13.87 o
  -2  11   2      294.34      287.45      9.66 o
  -1  11   2      209.64      205.99      7.60 o
   0  11   2       84.42       79.32      4.41 o
   1  11   2      359.26      361.10      9.75 o
   2  11   2     1168.00     1212.40     23.62 o
   3  11   2      257.63      236.10      9.38 o
   4  11   2       83.01       99.92      8.86 o
   5  11   2        6.13        2.01      5.01 o
   6  11   2        5.83        4.46      6.66 o
  -6  12   2       12.08       17.33      6.20 o
  -5  12   2       21.52       17.76      5.83 o
  -4  12   2       19.49       25.01      5.62 o
  -3  12   2       20.81       28.77      4.88 o
  -2  12   2     1687.12     1671.80     27.62 o
  -1  12   2      210.67      245.23      8.39 o
   0  12   2       76.44       79.49      4.55 o
   1  12   2      107.43      102.25      6.10 o
   2  12   2       15.55       17.08      3.93 o
   3  12   2      952.00      938.97     19.01 o
   4  12   2        0.53        4.81      4.54 o
   5  12   2        4.54       -0.77      5.05 o
   6  12   2        1.25       -0.59      6.89 o
  -6  13   2      164.63      155.55     11.83 o
  -5  13   2      172.22      190.35     11.74 o
  -4  13   2      131.23      127.89      9.38 o
  -3  13   2       11.54       13.55      4.59 o
  -2  13   2       15.39       13.10      4.50 o
  -1  13   2      401.28      397.90     11.21 o
   0  13   2      154.44      161.63      6.62 o
   1  13   2        0.25       -1.70      3.28 o
   2  13   2      104.06      109.54      7.03 o
   3  13   2        1.25        5.01      4.05 o
   4  13   2       97.61       88.07      7.75 o
   5  13   2       24.09       16.05      6.36 o
   6  13   2       34.07       58.30      9.58 o
  -6  14   2       53.56       56.66      8.09 o
  -5  14   2       18.22       13.04      5.95 o
  -4  14   2        1.26        4.05      5.32 o
  -3  14   2       32.80       26.96      5.71 o
  -2  14   2       15.38       11.44      4.27 o
  -1  14   2      376.19      365.15     11.49 o
   0  14   2      156.19      125.39      8.13 o
   1  14   2       70.81       72.78      5.97 o
   2  14   2      551.37      564.02     14.11 o
   3  14   2      240.15      284.49     11.44 o
   4  14   2       58.39       56.46      6.81 o
   5  14   2        5.51        3.51      6.27 o
   6  14   2       46.05       46.43     12.40 o
  -6  15   2       36.21       16.78     17.52 o
  -5  15   2      375.70      377.41     16.40 o
  -4  15   2      152.13      176.07     11.45 o
  -3  15   2        9.90       -0.17      5.16 o
  -2  15   2       39.27       40.60      7.54 o
  -1  15   2      254.25      269.07     11.46 o
   0  15   2      332.12      336.60     14.69 o
   1  15   2      209.82      224.36      9.86 o
   2  15   2       10.33        1.32      4.08 o
   3  15   2       73.78       61.83      6.97 o
   4  15   2       79.53       92.59      9.64 o
   5  15   2       13.69       17.63      7.95 o
  -5  16   2       48.46       32.36      7.50 o
  -4  16   2        1.21        1.32      6.21 o
  -3  16   2        3.37        1.57      5.56 o
  -2  16   2        0.00       -4.55      4.55 o
  -1  16   2      514.98      486.52     18.54 o
   0  16   2      174.24      145.75     10.39 o
   1  16   2       47.37       44.79      6.97 o
   2  16   2      136.65      134.45      8.46 o
   3  16   2        0.12       -1.52      5.04 o
   4  16   2       20.58       27.09      7.43 o
   5  16   2        1.41        4.68      7.78 o
  -5  17   2        1.03        5.55      8.63 o
  -4  17   2      293.68      316.71     15.32 o
  -3  17   2       14.34       12.44      6.20 o
  -2  17   2       36.01       32.37      8.91 o
  -1  17   2       22.66       16.60      7.52 o
   0  17   2      322.45      348.54     16.12 o
   1  17   2        0.68        0.02      5.60 o
   2  17   2        0.89       -3.56      4.82 o
   3  17   2       45.29       46.45      7.43 o
   4  17   2       47.57       34.22      8.52 o
   5  17   2        5.71       11.98     13.47 o
  -4  18   2       41.94       42.45      8.18 o
  -3  18   2       11.82        5.68      6.13 o
  -2  18   2        2.76       -1.57      7.01 o
  -1  18   2       18.68        5.32      7.25 o
   0  18   2       44.60       33.85      7.64 o
   1  18   2       20.34       16.41      6.78 o
   2  18   2       35.19       21.16      9.37 o
   3  18   2       15.96       16.32      7.18 o
   4  18   2        1.51       -2.40      7.44 o
  -4  19   2       32.50       22.74     11.11 o
  -3  19   2       34.85       32.29      8.29 o
  -2  19   2        1.64       -8.93      8.93 o
  -1  19   2       34.45       20.55      8.71 o
   0  19   2      186.34      196.11     13.43 o
   1  19   2       44.27       43.67      8.11 o
   2  19   2        9.67        4.11      8.02 o
   3  19   2        6.35        3.45      7.80 o
   4  19   2        2.29       -9.28      9.28 o
  -3  20   2       53.10       41.82     13.48 o
  -2  20   2        0.09       -8.16     12.77 o
  -1  20   2       91.75      102.41     14.30 o
   0  20   2        0.04       -7.41      7.41 o
   1  20   2        0.38       -2.85      8.02 o
   2  20   2        5.42        5.77      8.75 o
   3  20   2       30.87       32.63     14.18 o
  -2  21   2       22.13       12.62     11.57 o
  -1  21   2       85.48       57.46     13.49 o
   0  21   2       46.69       45.03     10.61 o
   1  21   2       72.68       70.72     12.12 o
   2  21   2       46.41       45.16     16.27 o
   0  22   2       36.38       14.06     13.64 o
  -7   1   3        0.67       10.66      7.58 o
  -6   1   3      663.55      681.48     12.28 o
  -5   1   3      211.27      229.38      8.51 o
  -4   1   3      348.48      346.65      7.47 o
  -3   1   3      266.16      264.08      5.44 o
  -2   1   3     3104.33     3026.12     36.45 o
  -1   1   3     2600.85     2455.23     29.20 o
   0   1   3      778.11      771.60     11.77 o
   1   1   3     1583.43     1504.14     20.83 o
   2   1   3     1303.15     1051.71    200.49 o
   3   1   3      903.00      906.86     16.11 o
   4   1   3      336.22      324.12      9.25 o
   5   1   3      535.11      536.82     16.75 o
   6   1   3       30.20       14.67      6.06 o
   7   1   3        0.16        2.37      6.37 o
  -7   2   3      326.90      374.36     20.84 o
  -6   2   3        0.41       -1.15      4.17 o
  -5   2   3       52.80       61.11      4.22 o
  -4   2   3      383.85      409.69      8.06 o
  -3   2   3        6.50       10.24      1.98 o
  -2   2   3       17.30        7.84      2.75 o
  -1   2   3    10415.72    10446.13    143.14 o
   0   2   3        0.85       -1.21      1.52 o
   1   2   3      990.92     1065.58     14.72 o
   2   2   3      381.60      403.28      9.65 o
   3   2   3      654.74      623.86     15.64 o
   4   2   3       54.31       61.52      4.92 o
   5   2   3        1.32        1.48      3.39 o
   6   2   3       20.75       28.90      6.60 o
   7   2   3       10.93        5.34      6.17 o
  -7   3   3       60.52       78.23      8.02 o
  -6   3   3       58.49       74.99      7.33 o
  -5   3   3        5.80       -0.95      2.78 o
  -4   3   3     1554.77     1494.57     20.55 o
  -3   3   3      326.78      364.17      9.31 o
  -2   3   3     1335.74     1378.43     21.03 o
  -1   3   3     3809.57     3777.23     61.38 o
   0   3   3        0.01       -0.95      0.95 o
   1   3   3     1631.68     1631.02     24.75 o
   2   3   3      874.30      892.72     18.84 o
   3   3   3       22.25       33.89      3.47 o
   4   3   3      114.12      120.89      6.16 o
   5   3   3      419.38      406.79     13.48 o
   6   3   3        4.25        7.72      5.75 o
   7   3   3       81.64      108.56     11.86 o
  -8   4   3       70.51       52.80     19.06 o
  -7   4   3      160.75      172.47     13.45 o
  -6   4   3        8.22        6.03      5.10 o
  -5   4   3      201.44      210.48      7.78 o
  -4   4   3        6.01        4.25      2.59 o
  -3   4   3      136.02      166.45      4.39 o
  -2   4   3        0.11        0.25      1.61 o
  -1   4   3     8074.22     7793.83    113.32 o
   0   4   3      621.28      568.10      9.94 o
   1   4   3       96.70      112.19      4.09 o
   2   4   3     2138.36     2131.72     29.68 o
   3   4   3       45.37       46.99      3.24 o
   4   4   3       45.31       42.11      3.28 o
   5   4   3        8.42        6.26      3.33 o
   6   4   3       25.76       23.18      5.24 o
   7   4   3       45.18       49.29      7.33 o
  -7   5   3        2.83       10.46      7.43 o
  -6   5   3       39.43       53.39      8.23 o
  -5   5   3      126.46      119.93     10.42 o
  -4   5   3       43.68       44.83      4.07 o
  -3   5   3     1339.65     1408.66     19.34 o
  -2   5   3      291.43      279.26      6.33 o
  -1   5   3      143.21      137.46      5.95 o
   0   5   3      146.66      153.50      4.00 o
   1   5   3       95.96       74.47      6.75 o
   2   5   3      417.24      411.18      8.31 o
   3   5   3       72.01       85.60      3.66 o
   4   5   3       20.65       11.15      2.80 o
   5   5   3       58.88       56.44      4.47 o
   6   5   3       19.33       22.12      4.70 o
   7   5   3       30.88       29.52      6.15 o
  -7   6   3      115.02      109.38      8.87 o
  -6   6   3      241.53      257.69     12.92 o
  -5   6   3      437.92      436.41     13.56 o
  -4   6   3      376.19      411.83     10.77 o
  -3   6   3      551.04      577.59     12.60 o
  -2   6   3     3859.27     4095.77     59.51 o
  -1   6   3     1236.72     1360.80     28.74 o
   0   6   3     1696.64     1654.86     25.67 o
   1   6   3      167.48      170.55      5.94 o
   2   6   3      970.56      998.10     16.13 o
   3   6   3      174.11      172.28     11.35 o
   4   6   3       88.02       99.87      5.25 o
   5   6   3      294.46      284.63      9.08 o
   6   6   3      126.15      117.08      7.76 o
   7   6   3       13.04       14.78      6.15 o
  -7   7   3      113.62      117.81      8.52 o
  -6   7   3       20.45       22.91      5.67 o
  -5   7   3      152.06      145.56      8.57 o
  -4   7   3        0.03        3.44      3.27 o
  -3   7   3        4.45        3.93      2.31 o
  -2   7   3      100.79      120.61      4.43 o
  -1   7   3       38.38       28.82      2.94 o
   0   7   3       57.66       70.89      3.37 o
   1   7   3      652.31      727.65     11.99 o
   2   7   3      224.63      226.34      6.85 o
   3   7   3       72.45       23.91      8.77 o
   4   7   3        0.60        1.76      2.84 o
   5   7   3      415.01      383.47     11.10 o
   6   7   3       27.39       24.84      5.26 o
   7   7   3      205.59      237.13     12.57 o
  -7   8   3        5.44        5.20      5.86 o
  -6   8   3        7.68       14.18      5.07 o
  -5   8   3       46.80       51.10      7.81 o
  -4   8   3      767.79      751.26     16.18 o
  -3   8   3      143.04      131.30      9.89 o
  -2   8   3      199.73      233.81      6.91 o
  -1   8   3      156.32      153.80      6.17 o
   0   8   3     2745.71     2842.31     34.33 o
   1   8   3       63.80       71.18      4.26 o
   2   8   3      262.80      275.36      7.96 o
   3   8   3      116.20       60.49     19.08 o
   4   8   3       99.49       82.92      5.27 o
   5   8   3       19.02       15.28      4.28 o
   6   8   3       82.61       77.02      9.80 o
   7   8   3       23.33       32.34      7.61 o
  -7   9   3      137.59      171.96     14.59 o
  -6   9   3        0.20       -1.94      4.60 o
  -5   9   3        0.77        3.59      3.88 o
  -4   9   3        0.36        1.45      3.63 o
  -3   9   3        0.04       -2.43      2.43 o
  -2   9   3      827.44      874.06     18.79 o
  -1   9   3       53.89       58.72      3.79 o
   0   9   3        0.49       -0.37      1.81 o
   1   9   3      372.07      400.83      8.52 o
   2   9   3     1519.03     1547.73     25.02 o
   3   9   3       19.72        8.55      3.00 o
   4   9   3       41.82       47.49      4.61 o
   5   9   3       53.56       30.79      5.01 o
   6   9   3      217.09      226.41     12.95 o
   7   9   3       18.79       10.35      7.22 o
  -7  10   3       61.05       72.66      9.19 o
  -6  10   3       66.94       55.89      6.92 o
  -5  10   3       52.62       44.12      5.79 o
  -4  10   3        4.98        4.60      4.15 o
  -3  10   3     1494.93     1570.68     33.60 o
  -2  10   3      758.09      776.33     23.46 o
  -1  10   3        2.68        2.55      2.16 o
   0  10   3       89.29      102.26      4.77 o
   1  10   3        3.98       10.11      2.79 o
   2  10   3      303.31      310.38     14.04 o
   3  10   3      415.58      419.28     11.40 o
   4  10   3       56.17       42.09      4.78 o
   5  10   3        0.38        4.20      4.44 o
   6  10   3       25.77       26.77      7.67 o
   7  10   3       38.94       45.49     10.99 o
  -7  11   3       14.35       22.54      8.26 o
  -6  11   3      145.75      162.43     11.37 o
  -5  11   3       15.06       21.07      5.23 o
  -4  11   3       39.78       36.63      5.74 o
  -3  11   3     1231.25     1221.93     27.14 o
  -2  11   3     1263.23     1275.41     23.06 o
  -1  11   3      115.79      133.13      6.33 o
   0  11   3       72.42       94.69      4.37 o
   1  11   3      125.60      135.23      7.64 o
   2  11   3       59.46       56.57      4.90 o
   3  11   3       50.52       34.10      4.68 o
   4  11   3        0.34        0.52      3.65 o
   5  11   3        5.10        3.10      4.98 o
   6  11   3        4.44        1.75      6.63 o
  -6  12   3       50.73       48.56      7.35 o
  -5  12   3       76.71       66.09      7.09 o
  -4  12   3       88.37       83.18      7.73 o
  -3  12   3      749.09      725.44     16.92 o
  -2  12   3     1212.26     1133.62     20.48 o
  -1  12   3       71.95       79.21      5.01 o
   0  12   3      379.35      400.50      8.34 o
   1  12   3        0.42        1.71      3.34 o
   2  12   3        5.53        4.19      3.38 o
   3  12   3       88.44      113.59      7.20 o
   4  12   3       69.44       66.23      6.97 o
   5  12   3        9.73        0.37      5.42 o
   6  12   3        0.55       -1.68      6.94 o
  -6  13   3      250.75      293.35     14.51 o
  -5  13   3        2.10        4.84      5.29 o
  -4  13   3      197.04      190.75     11.11 o
  -3  13   3       23.49       24.38      5.27 o
  -2  13   3       75.94       76.79      6.39 o
  -1  13   3      218.34      220.05      8.29 o
   0  13   3       24.20       14.56      3.70 o
   1  13   3       10.47        4.21      3.50 o
   2  13   3      507.22      523.71     13.12 o
   3  13   3      259.97      276.12     11.10 o
   4  13   3        1.62       -0.82      4.73 o
   5  13   3        0.72       -3.03      6.11 o
   6  13   3        0.20       -7.10      7.10 o
  -6  14   3      101.02      104.90     11.93 o
  -5  14   3        1.82        4.11      5.95 o
  -4  14   3        0.04        0.37      5.05 o
  -3  14   3        1.05       -0.02      4.78 o
  -2  14   3      677.76      678.28     16.54 o
  -1  14   3      290.41      291.41      9.90 o
   0  14   3       48.14       36.30      5.56 o
   1  14   3        7.21        1.56      3.63 o
   2  14   3      175.90      192.35      9.14 o
   3  14   3       60.20       51.45      7.05 o
   4  14   3        2.75        1.27      5.08 o
   5  14   3        1.18        6.28      6.65 o
   6  14   3      110.50      123.28     23.84 o
  -6  15   3       24.34       24.35     14.59 o
  -5  15   3        7.62        6.78      6.39 o
  -4  15   3       78.06       81.73      7.99 o
  -3  15   3       16.49       10.82      5.28 o
  -2  15   3        0.75       -1.76      4.01 o
  -1  15   3      370.53      382.99     11.80 o
   0  15   3      496.14      502.78     16.33 o
   1  15   3       43.96       35.11      5.25 o
   2  15   3        0.00       -3.76      3.76 o
   3  15   3      135.36      154.28      9.08 o
   4  15   3      116.38      120.99      9.56 o
   5  15   3        5.28       -1.67      7.82 o
  -5  16   3        5.27        8.01      6.69 o
  -4  16   3       28.84       30.04      7.19 o
  -3  16   3        0.24       -1.09      5.13 o
  -2  16   3       23.02       27.93      5.90 o
  -1  16   3      318.24      307.12     17.80 o
   0  16   3        4.08       -4.89      4.89 o
   1  16   3       35.49       37.63      5.95 o
   2  16   3       74.79       92.85      7.25 o
   3  16   3       51.26       52.40      7.82 o
   4  16   3       39.88       32.51      7.67 o
   5  16   3       25.44       20.36      8.72 o
  -5  17   3       50.15       56.86     12.77 o
  -4  17   3        1.02       -2.93      6.13 o
  -3  17   3       80.87       61.59      7.83 o
  -2  17   3       74.91       74.99      7.77 o
  -1  17   3       81.59       58.87      9.06 o
   0  17   3        0.57        0.57      5.66 o
   1  17   3        0.03        0.73      5.19 o
   2  17   3       14.73       18.92      5.44 o
   3  17   3      225.42      224.60     12.38 o
   4  17   3       17.19       26.83      7.99 o
  -4  18   3      165.21      193.01     19.73 o
  -3  18   3      110.73      103.91      9.51 o
  -2  18   3       35.01       30.07     10.24 o
  -1  18   3       33.89       22.68      7.77 o
   0  18   3        4.91        0.25      6.20 o
   1  18   3       27.59       12.02      6.80 o
   2  18   3      140.50      149.60     11.22 o
   3  18   3        0.00        7.32      6.31 o
   4  18   3       82.29       75.95     10.26 o
  -4  19   3       20.99       14.46      9.14 o
  -3  19   3       42.58       26.86      8.32 o
  -2  19   3        1.27       -8.07      8.07 o
  -1  19   3        4.24        9.81      9.21 o
   0  19   3        4.56        3.72      7.81 o
   1  19   3        2.22        3.61      6.71 o
   2  19   3        7.29       -1.72      8.22 o
   3  19   3      104.62      121.47     13.59 o
  -3  20   3       30.03       11.48     11.35 o
  -2  20   3        1.27        0.46     10.26 o
  -1  20   3        6.51       -4.19      9.32 o
   0  20   3        0.29       -1.69      7.96 o
   1  20   3       29.35       25.20      8.25 o
   2  20   3       25.72       18.18      9.53 o
   3  20   3       22.42        7.67      9.99 o
  -2  21   3        7.33       -1.23     12.12 o
  -1  21   3        0.81        0.80     10.27 o
   0  21   3       51.13       56.72     12.95 o
   1  21   3      240.44      278.71     22.72 o
   2  21   3        2.28        9.05     11.56 o
   0  22   3      308.47      363.78     27.65 o
  -7   0   4        6.85        4.41     12.74 o
  -6   0   4     1540.67     1514.82     35.56 o
  -5   0   4     2924.56     3000.62     48.09 o
  -4   0   4      253.94      255.29      9.66 o
  -3   0   4        4.86        4.64      2.39 o
  -2   0   4      453.43      470.66     15.04 o
  -1   0   4    15070.56    14160.13    274.21 o
   0   0   4      161.21      115.97      5.16 o
   1   0   4     1329.27     1335.66     28.46 o
   2   0   4     2670.96     2410.02     43.34 o
   3   0   4     1602.64     1481.10     31.78 o
   4   0   4      321.57      304.07     12.77 o
   5   0   4      280.82      311.38     20.49 o
   6   0   4        5.91        0.53      7.27 o
   7   0   4       51.68       41.06     11.38 o
  -7   1   4       13.33        6.00      6.81 o
  -6   1   4      264.54      260.06      9.73 o
  -5   1   4     1104.80     1060.11     16.93 o
  -4   1   4        8.77        5.99      2.18 o
  -3   1   4      185.08      212.58      5.10 o
  -2   1   4      700.30      789.56     13.97 o
  -1   1   4     3243.21     3120.71     44.43 o
   0   1   4     1309.12     1214.56     18.26 o
   1   1   4       41.30       39.68      2.44 o
   2   1   4     1651.16     1659.02     26.71 o
   3   1   4     1914.89     2011.32     32.57 o
   4   1   4       43.46       45.27      4.30 o
   5   1   4       95.20       93.01      8.30 o
   6   1   4        0.33       -4.52      5.52 o
   7   1   4        9.00       19.69      7.13 o
  -7   2   4       37.71       38.30      8.79 o
  -6   2   4      384.15      367.95     12.10 o
  -5   2   4       19.75       21.38      3.22 o
  -4   2   4       27.45       32.81      2.83 o
  -3   2   4      185.25      222.56      5.03 o
  -2   2   4     1240.77     1266.17     16.96 o
  -1   2   4     2931.85     2870.48     41.97 o
   0   2   4     4093.04     4099.43     57.54 o
   1   2   4      198.72      170.42     15.24 o
   2   2   4     1016.69     1070.75     22.04 o
   3   2   4      364.24      352.37      7.70 o
   4   2   4      293.02      308.53     10.27 o
   5   2   4       67.51       71.17      7.49 o
   6   2   4       10.34        4.12      5.72 o
   7   2   4       33.67       44.07      8.24 o
  -8   3   4        0.76       -2.56     15.13 o
  -7   3   4      218.43      242.80     17.20 o
  -6   3   4      561.26      595.10     15.90 o
  -5   3   4      207.51      243.78      7.33 o
  -4   3   4      189.89      205.75      6.24 o
  -3   3   4      364.65      356.93      7.17 o
  -2   3   4      648.47      655.70     10.88 o
  -1   3   4      343.06      309.56      6.35 o
   0   3   4     1554.85     1555.83     20.69 o
   1   3   4      332.27      333.22     17.68 o
   2   3   4      500.29      487.99      9.05 o
   3   3   4        5.63        2.06      1.58 o
   4   3   4      394.08      381.75      8.56 o
   5   3   4        0.02       -0.93      3.36 o
   6   3   4       82.61       83.84      8.97 o
   7   3   4        0.19       -2.35      5.48 o
  -8   4   4        1.54        5.25     15.83 o
  -7   4   4        2.91        5.49      7.98 o
  -6   4   4      149.21      147.04     11.38 o
  -5   4   4      473.23      482.51     14.57 o
  -4   4   4       27.72       26.76      3.71 o
  -3   4   4      856.05      941.41     12.52 o
  -2   4   4     2320.49     2325.64     30.59 o
  -1   4   4     1859.42     1765.59     26.14 o
   0   4   4       58.68       64.41      2.57 o
   1   4   4      644.43      722.02     18.65 o
   2   4   4     7590.32     7772.27     88.55 o
   3   4   4       47.11       43.67      3.74 o
   4   4   4       52.59       62.03      3.80 o
   5   4   4       93.36       74.99      5.22 o
   6   4   4       77.12       67.99      8.33 o
   7   4   4        0.35       -4.91      4.91 o
  -7   5   4        4.05       12.40      7.57 o
  -6   5   4       46.47       52.24     10.00 o
  -5   5   4      866.00      764.51     16.01 o
  -4   5   4      408.79      446.26      9.36 o
  -3   5   4     1142.48     1229.42     23.88 o
  -2   5   4      560.58      626.97     10.44 o
  -1   5   4     1831.96     1926.62     34.29 o
   0   5   4     1307.00     1295.28     16.39 o
   1   5   4     6047.21     5852.20     66.88 o
   2   5   4      295.59      255.55      7.60 o
   3   5   4      145.69      159.22      6.70 o
   4   5   4       73.60       62.43      4.59 o
   5   5   4       46.27       33.12      4.39 o
   6   5   4        0.19       -4.11      4.11 o
   7   5   4       12.01       16.95      6.89 o
  -7   6   4       69.16       77.81      8.79 o
  -6   6   4      202.13      209.05     10.68 o
  -5   6   4        9.59        8.48      4.07 o
  -4   6   4        0.01       -2.51      2.51 o
  -3   6   4       14.79       32.28      2.89 o
  -2   6   4      330.98      356.54      7.99 o
  -1   6   4     1530.40     1511.02     26.14 o
   0   6   4     1379.52     1444.05     18.29 o
   1   6   4     1201.66     1352.08     18.53 o
   2   6   4      333.84      322.82      8.18 o
   3   6   4        3.01        0.54      2.03 o
   4   6   4      113.28      101.80      5.43 o
   5   6   4       30.20       22.20      4.32 o
   6   6   4       87.18       98.57      7.15 o
   7   6   4        2.28       -4.07      5.81 o
  -7   7   4        0.01       -5.02      5.02 o
  -6   7   4       25.27       27.20      5.76 o
  -5   7   4       11.57        6.99      4.33 o
  -4   7   4       12.10       12.51      3.51 o
  -3   7   4      265.43      248.87      8.02 o
  -2   7   4       41.02       47.86      3.13 o
  -1   7   4       10.70       18.74      1.93 o
   0   7   4       93.40       93.28      4.44 o
   1   7   4     2686.66     2668.47     34.03 o
   2   7   4        3.51        2.62      2.08 o
   3   7   4      195.56       65.37     33.70 o
   4   7   4        9.57        8.09      3.10 o
   5   7   4      112.77      132.14      8.13 o
   6   7   4        0.14        0.94      4.47 o
   7   7   4       31.35       47.11      7.66 o
  -7   8   4       74.74       63.29      7.56 o
  -6   8   4       38.45       34.33      7.70 o
  -5   8   4       15.46       20.55      4.92 o
  -4   8   4      256.40      223.93     10.33 o
  -3   8   4       46.96       53.42      4.47 o
  -2   8   4     1217.66     1225.58     17.76 o
  -1   8   4     1079.20     1147.99     18.37 o
   0   8   4     1954.54     2047.84     34.32 o
   1   8   4      668.53      694.14     12.05 o
   2   8   4       68.19       46.29      4.53 o
   3   8   4      300.49      288.22     11.54 o
   4   8   4      194.35      183.26      7.63 o
   5   8   4       27.71       27.81      4.61 o
   6   8   4        8.07        8.59      5.19 o
   7   8   4        0.66        1.38      7.39 o
  -7   9   4      124.36      117.77      9.33 o
  -6   9   4       20.06       30.45      5.81 o
  -5   9   4        9.57       10.88      5.18 o
  -4   9   4      844.91      817.57     17.97 o
  -3   9   4      157.38      157.71      7.50 o
  -2   9   4      795.45      815.63     14.43 o
  -1   9   4      191.66      176.33      6.06 o
   0   9   4       63.97       59.94      5.28 o
   1   9   4      125.23      114.09      4.88 o
   2   9   4       53.77       60.02      4.49 o
   3   9   4       11.83        9.09      3.18 o
   4   9   4       51.36       24.67      3.83 o
   5   9   4       42.81       42.42      6.19 o
   6   9   4        4.57        4.08      5.28 o
   7   9   4        4.99       -2.23      8.79 o
  -7  10   4       83.31       77.26      9.69 o
  -6  10   4       41.45       42.28      6.45 o
  -5  10   4        0.11        1.42      3.98 o
  -4  10   4       47.81       47.14      5.36 o
  -3  10   4        9.26        3.46      3.23 o
  -2  10   4        7.34        0.14      1.93 o
  -1  10   4      114.16      102.33      4.83 o
   0  10   4       92.72       81.19      4.05 o
   1  10   4     1190.46     1397.98     21.47 o
   2  10   4       39.82       41.37      4.33 o
   3  10   4      273.52      276.33      9.60 o
   4  10   4      222.89      226.11     10.19 o
   5  10   4       61.64       53.92      6.04 o
   6  10   4        0.27        0.01      6.04 o
  -7  11   4      289.53      333.97     15.58 o
  -6  11   4      245.99      284.28     13.36 o
  -5  11   4       12.87        4.89      4.61 o
  -4  11   4       41.36       43.57      5.57 o
  -3  11   4       67.79       63.49      5.89 o
  -2  11   4     1245.35     1199.67     19.78 o
  -1  11   4       33.10       30.25      4.76 o
   0  11   4       26.35       23.73      2.87 o
   1  11   4      514.82      504.46     11.76 o
   2  11   4      289.60      288.83     10.06 o
   3  11   4      208.76      173.50      8.36 o
   4  11   4       80.55       79.96      7.36 o
   5  11   4        0.08        0.81      4.90 o
   6  11   4        0.01        8.63      6.88 o
  -6  12   4        2.06       12.10      6.30 o
  -5  12   4        0.86        0.74      5.18 o
  -4  12   4       92.35       91.16      9.58 o
  -3  12   4      354.27      326.49     12.53 o
  -2  12   4      142.76      133.47      6.98 o
  -1  12   4      306.17      336.98      9.86 o
   0  12   4        9.07       11.92      2.74 o
   1  12   4      103.55      133.37      6.95 o
   2  12   4       11.99        5.47      3.51 o
   3  12   4       83.08       71.46      6.05 o
   4  12   4       24.45       17.63      4.73 o
   5  12   4       13.20        2.77      5.91 o
   6  12   4        4.24       11.23      7.87 o
  -6  13   4       67.82       60.14      8.26 o
  -5  13   4      454.12      499.16     17.28 o
  -4  13   4      344.61      313.67     14.34 o
  -3  13   4       41.73       29.89      5.83 o
  -2  13   4      709.62      692.76     15.28 o
  -1  13   4        0.05        2.92      3.21 o
   0  13   4        0.45       -0.04      3.40 o
   1  13   4      201.81      182.60      8.93 o
   2  13   4       98.01       93.24      6.64 o
   3  13   4        9.00       10.32      4.30 o
   4  13   4       34.30       41.15      5.85 o
   5  13   4       11.48        2.55      7.26 o
   6  13   4       39.95       49.78     10.02 o
  -6  14   4      280.19      310.99     15.72 o
  -5  14   4      147.95      165.82     10.89 o
  -4  14   4       59.93       62.47      7.17 o
  -3  14   4        0.03        1.39      4.42 o
  -2  14   4      262.94      255.07     10.35 o
  -1  14   4      400.46      387.36     11.12 o
   0  14   4       10.42       11.40      4.51 o
   1  14   4       39.24       36.43      5.27 o
   2  14   4       49.15       40.69      5.40 o
   3  14   4      157.18      172.86     12.92 o
   4  14   4      108.32      113.18      8.95 o
   5  14   4       17.85       18.34      8.17 o
  -6  15   4       73.43       74.23     21.44 o
  -5  15   4       33.22       41.76      8.09 o
  -4  15   4       18.98       11.94      5.83 o
  -3  15   4      179.52      180.10     10.41 o
  -2  15   4       18.11       22.07      5.50 o
  -1  15   4      354.27      380.17     12.25 o
   0  15   4      196.41      203.18     10.49 o
   1  15   4      115.15      127.60      7.80 o
   2  15   4      159.48      167.19      8.99 o
   3  15   4        9.32        4.94      4.84 o
   4  15   4       51.15       53.38      7.48 o
   5  15   4       90.65       96.01     11.58 o
  -5  16   4        0.38       -0.36      6.61 o
  -4  16   4      106.80      115.75      9.74 o
  -3  16   4      178.56      147.40     10.00 o
  -2  16   4      187.19      195.15     10.77 o
  -1  16   4       36.53       20.04      6.84 o
   0  16   4       57.32       38.11      7.93 o
   1  16   4        0.00       -2.58      4.55 o
   2  16   4        2.47       -0.28      4.50 o
   3  16   4        8.39        3.69      5.42 o
   4  16   4       10.22       11.38      7.14 o
   5  16   4        2.34        1.65      9.07 o
  -5  17   4       32.58       29.09      9.27 o
  -4  17   4       69.14       56.98      8.11 o
  -3  17   4        8.52        0.50      5.68 o
  -2  17   4        1.24       -5.45      5.45 o
  -1  17   4        4.63        0.90      6.41 o
   0  17   4      409.93      430.72     17.89 o
   1  17   4      157.72      183.63     11.39 o
   2  17   4      302.02      346.10     13.62 o
   3  17   4        0.27        5.90      5.96 o
   4  17   4       80.81       84.13      9.97 o
  -4  18   4       20.71       31.25      7.78 o
  -3  18   4        2.20       16.88      6.88 o
  -2  18   4        5.74       -8.54      8.55 o
  -1  18   4       39.84       30.12     10.02 o
   0  18   4       15.81        0.53      7.74 o
   1  18   4        2.70       -0.22      6.28 o
   2  18   4       13.94        2.72      6.21 o
   3  18   4      113.16      112.57      9.95 o
   4  18   4        0.21       -3.24      8.50 o
  -4  19   4        0.89        5.25      8.72 o
  -3  19   4       19.60       15.76      7.58 o
  -2  19   4       14.00        6.15     11.22 o
  -1  19   4       49.79       37.98     11.04 o
   0  19   4       19.29       21.78     11.45 o
   1  19   4      127.56      114.36     10.93 o
   2  19   4       89.83       93.19     11.95 o
   3  19   4       98.75      110.53     12.25 o
  -3  20   4       13.71       10.11     12.82 o
  -2  20   4        2.52       -9.48      9.62 o
  -1  20   4      161.87      197.43     17.86 o
   0  20   4       87.86       68.27     11.19 o
   1  20   4        0.20       -1.12      7.89 o
   2  20   4       47.38       62.24     14.75 o
   3  20   4        0.08       -3.00     10.12 o
  -2  21   4       44.96       55.83     16.72 o
  -1  21   4        4.26       -6.88      9.65 o
   0  21   4       49.73       33.16     11.32 o
   1  21   4       19.09       19.23     11.31 o
   2  21   4        6.48        7.78     10.05 o
  -7   1   5       40.14       38.79      8.77 o
  -6   1   5       52.27       45.95      5.13 o
  -5   1   5       92.84      100.61      4.86 o
  -4   1   5      185.19      205.90      5.82 o
  -3   1   5      760.07      861.55     12.64 o
  -2   1   5      544.18      565.52      9.40 o
  -1   1   5      177.21      166.21      3.66 o
   0   1   5       31.04       20.82      2.03 o
   1   1   5       13.94       21.13      2.20 o
   2   1   5       22.47       11.83      3.00 o
   3   1   5      144.88      155.57      4.74 o
   4   1   5       23.17       15.89      2.70 o
   5   1   5      138.34      127.65     10.86 o
   6   1   5       46.73       27.79      6.91 o
   7   1   5       11.38       16.72      5.03 o
  -7   2   5      197.89      208.69     14.88 o
  -6   2   5      167.88      191.76      9.83 o
  -5   2   5       59.04       68.82      4.21 o
  -4   2   5     1016.86     1098.82     15.85 o
  -3   2   5       27.64       23.63      2.04 o
  -2   2   5       42.27       52.54      3.21 o
  -1   2   5      188.60      209.92      5.79 o
   0   2   5     6490.10     6443.16     79.57 o
   2   2   5      275.59      262.83      5.88 o
   3   2   5       68.68       70.64      3.73 o
   4   2   5      521.14      527.95      9.69 o
   5   2   5        9.49        7.20      3.79 o
   6   2   5       18.48       17.38      4.25 o
   7   2   5       25.21       20.11      5.51 o
  -8   3   5        1.37        3.25     23.12 o
  -7   3   5       24.64       28.04      9.07 o
  -6   3   5      258.52      274.05     16.38 o
  -5   3   5      108.04      107.57      8.01 o
  -4   3   5      711.59      686.64     13.21 o
  -3   3   5     1111.26     1190.28     14.06 o
  -1   3   5       57.74       57.22      2.93 o
   0   3   5      801.72      731.26     10.43 o
   1   3   5      360.65      333.42     13.76 o
   2   3   5      263.21      304.44      6.66 o
   3   3   5       40.59       24.66      2.37 o
   4   3   5       75.06       84.25      6.10 o
   5   3   5       74.04       70.41      5.19 o
   6   3   5       22.65       16.33      4.50 o
   7   3   5      128.44      136.76      9.20 o
  -8   4   5       71.58       66.26     21.01 o
  -7   4   5        7.49        5.94      5.81 o
  -6   4   5      341.03      355.60     16.88 o
  -5   4   5       35.08       34.23      4.27 o
  -4   4   5       67.13       50.53      3.00 o
  -3   4   5      242.82      237.29      5.05 o
  -2   4   5     3471.54     3332.69     47.35 o
  -1   4   5      225.73      220.03      5.47 o
   0   4   5        0.78        2.77      1.35 o
   1   4   5      576.22      564.83      9.98 o
   2   4   5     2775.14     2775.88     35.41 o
   3   4   5       39.48       34.15      8.30 o
   4   4   5        0.51        3.38      2.49 o
   5   4   5       18.64       14.74      3.86 o
   6   4   5       73.99       80.58      6.45 o
   7   4   5       28.48       33.55      6.16 o
  -7   5   5       61.06       78.92     17.57 o
  -6   5   5        3.66        6.08      3.88 o
  -5   5   5        2.94        8.46      3.37 o
  -4   5   5        0.43       -0.66      2.10 o
  -3   5   5      202.92      259.96      6.48 o
  -2   5   5      733.77      840.95     16.96 o
  -1   5   5      883.85      898.26     16.44 o
   0   5   5     3421.08     3366.49     39.20 o
   1   5   5        9.29        5.78      1.73 o
   2   5   5     1476.40     1439.99     21.22 o
   3   5   5       53.81       71.43      5.05 o
   4   5   5        3.14        2.86      2.69 o
   5   5   5        6.30       13.31      4.53 o
   6   5   5       16.65       17.37      4.87 o
   7   5   5       44.10       36.80      7.65 o
  -7   6   5       11.24        6.71      5.88 o
  -6   6   5        7.20        4.02      4.78 o
  -5   6   5        9.79        4.44      3.90 o
  -4   6   5       12.62       13.44      3.36 o
  -3   6   5     1593.42     1713.82     27.33 o
  -2   6   5     2850.19     2924.37     42.42 o
  -1   6   5     1623.03     1614.05     21.30 o
   0   6   5     2356.57     2476.85     29.74 o
   1   6   5       89.47       75.79      3.56 o
   2   6   5      992.22      950.52     14.08 o
   3   6   5      216.41      205.94     12.75 o
   4   6   5       58.29       77.10      6.66 o
   5   6   5       22.82       32.48      5.89 o
   6   6   5       44.23       48.07      6.07 o
   7   6   5       57.69       74.93      8.11 o
  -7   7   5       22.95       22.58      6.65 o
  -6   7   5       14.34       15.98      5.46 o
  -5   7   5      418.03      391.89     14.03 o
  -4   7   5      123.47       93.06      6.71 o
  -3   7   5      169.46      159.29      6.15 o
  -2   7   5      598.93      636.08     11.96 o
  -1   7   5      456.41      484.52     12.53 o
   0   7   5        6.95        4.47      2.20 o
   1   7   5       46.75       55.93      3.17 o
   2   7   5       26.94       49.92      3.65 o
   3   7   5       29.60       12.16      3.40 o
   4   7   5       55.96       40.12      4.29 o
   5   7   5       56.78       38.90      5.27 o
   6   7   5       63.75       64.89      6.70 o
   7   7   5       41.75       32.80     10.26 o
  -7   8   5      262.57      273.59     15.09 o
  -6   8   5       64.98       62.34      7.58 o
  -5   8   5      277.33      265.19     11.83 o
  -4   8   5        7.91        7.55      3.94 o
  -3   8   5      560.78      559.10     12.95 o
  -2   8   5       96.36       86.23      3.99 o
  -1   8   5     1003.08     1052.51     19.62 o
   0   8   5     2068.94     2082.48     30.19 o
   1   8   5      270.19      333.63      7.31 o
   2   8   5       40.43       40.97      3.61 o
   3   8   5      338.93      326.02     10.99 o
   4   8   5      173.87      164.84      7.78 o
   5   8   5        0.27        3.70      4.16 o
   6   8   5       23.15       24.82      5.93 o
   7   8   5       30.54       27.43      7.33 o
  -7   9   5      172.54      197.88     11.45 o
  -6   9   5       90.17      111.56     10.77 o
  -5   9   5      226.16      213.28     10.23 o
  -4   9   5       63.61       53.83      5.50 o
  -3   9   5       48.25       28.13      4.84 o
  -2   9   5        0.00        0.20      1.76 o
  -1   9   5       38.71       41.86      3.47 o
   0   9   5        0.43        0.31      1.76 o
   1   9   5       14.70       13.02      2.76 o
   2   9   5      390.58      413.66     10.07 o
   3   9   5       19.04       16.13      3.44 o
   4   9   5        0.07        1.94      3.24 o
   5   9   5       25.88       19.06      4.78 o
   6   9   5        3.74       -1.46      5.27 o
   7   9   5       22.97       25.08      9.87 o
  -7  10   5      102.52      102.54      9.49 o
  -6  10   5        0.17        0.26      4.99 o
  -5  10   5       15.85       24.89      5.06 o
  -4  10   5      287.18      270.41     11.10 o
  -3  10   5      387.22      407.16     12.13 o
  -2  10   5       50.99       40.40      3.77 o
  -1  10   5        3.49        2.08      2.02 o
   0  10   5      157.05      175.60      5.79 o
   1  10   5      426.02      449.22     10.71 o
   2  10   5      292.12      298.55      9.94 o
   3  10   5       31.66       17.67      4.04 o
   4  10   5       49.20       40.31      4.93 o
   5  10   5       63.16       64.01      6.89 o
   6  10   5        2.93        0.78      5.91 o
  -7  11   5      110.20      115.03     10.19 o
  -6  11   5       93.48      102.59      8.85 o
  -5  11   5      268.87      257.77     11.89 o
  -4  11   5        0.34       -0.12      3.95 o
  -3  11   5      711.37      684.16     16.26 o
  -2  11   5      204.33      211.72      8.63 o
  -1  11   5       15.51       16.10      3.55 o
   0  11   5      526.88      540.55      9.66 o
   1  11   5      704.03      715.61     14.75 o
   2  11   5      451.37      455.04     11.77 o
   3  11   5      548.59      512.74     13.24 o
   4  11   5        2.77        3.67      3.91 o
   5  11   5       14.92       24.82      5.62 o
   6  11   5        1.45        2.61      6.42 o
  -6  12   5       25.08       17.02      6.49 o
  -5  12   5       90.24       92.76      8.11 o
  -4  12   5       36.16       28.59      6.61 o
  -3  12   5        3.12       -1.38      4.09 o
  -2  12   5      195.52      174.02      7.89 o
  -1  12   5        9.01        8.37      2.99 o
   0  12   5       17.99       12.67      3.04 o
   1  12   5       24.02       30.51      4.27 o
   2  12   5      152.69      160.24      9.60 o
   3  12   5       25.85       27.55      4.78 o
   4  12   5        8.66       11.31      4.72 o
   5  12   5        2.42       -5.53      5.53 o
   6  12   5      101.33      101.96     11.76 o
  -6  13   5        7.08        8.41      6.40 o
  -5  13   5       43.44       50.81      7.13 o
  -4  13   5       34.16       34.70      5.93 o
  -3  13   5        3.21        5.31      4.24 o
  -2  13   5      134.81      132.92      7.20 o
  -1  13   5       18.91       19.48      3.53 o
   0  13   5      237.06      228.98      9.64 o
   1  13   5       60.64       69.26      5.79 o
   2  13   5      234.42      222.98     11.44 o
   3  13   5        1.27       -2.45      4.01 o
   4  13   5      185.22      200.85     10.33 o
   5  13   5       20.18       22.42      7.29 o
   6  13   5       75.66       75.57     13.72 o
  -6  14   5        2.67       11.35      6.84 o
  -5  14   5       78.67       97.94      8.91 o
  -4  14   5      140.53      144.22      9.72 o
  -3  14   5      169.62      148.99      9.42 o
  -2  14   5       98.67      106.82      7.64 o
  -1  14   5       12.58       10.78      3.92 o
   0  14   5        9.25       10.04      4.61 o
   1  14   5        6.28        5.62      3.88 o
   2  14   5      130.28      135.44      7.95 o
   3  14   5        1.63       -4.15      4.15 o
   4  14   5        6.64        4.46      5.77 o
   5  14   5       12.93        7.34      7.64 o
  -5  15   5       97.02       95.14      9.14 o
  -4  15   5       49.57       48.63      7.18 o
  -3  15   5       41.65       25.01      5.85 o
  -2  15   5       12.99       10.20      4.91 o
  -1  15   5       51.74       43.40      5.73 o
   0  15   5        0.90       -4.21      4.21 o
   1  15   5       17.27       21.92      5.13 o
   2  15   5       41.00       39.31      6.57 o
   3  15   5        6.36       -1.08      4.75 o
   4  15   5        0.00       -1.14      6.17 o
   5  15   5       40.34       43.59      9.98 o
  -5  16   5       46.94       54.45      8.83 o
  -4  16   5       39.03       38.13      6.97 o
  -3  16   5      160.43      183.68     10.92 o
  -2  16   5      945.96      969.27     22.22 o
  -1  16   5      119.52      105.07     10.47 o
   0  16   5       51.47       45.40      7.37 o
   1  16   5      242.05      236.62     12.15 o
   2  16   5       52.80       54.89      6.74 o
   3  16   5        1.24       -4.63      5.11 o
   4  16   5        0.21       -3.29      6.55 o
   5  16   5        6.95       11.72     10.83 o
  -5  17   5        0.00       -6.90      7.84 o
  -4  17   5       35.44       27.36      7.23 o
  -3  17   5      155.67      137.67     10.22 o
  -2  17   5        0.58        7.81      5.96 o
  -1  17   5       41.92       50.73     10.64 o
   0  17   5        0.92       -0.93      8.44 o
   1  17   5        7.60        5.50      5.50 o
   2  17   5       24.44       28.63      6.00 o
   3  17   5      250.18      266.12     13.69 o
   4  17   5        0.44        4.01      7.77 o
  -4  18   5        2.26        1.68      6.77 o
  -3  18   5       54.49       60.34      8.32 o
  -2  18   5       49.51       34.35     10.46 o
  -1  18   5       40.85       34.76     10.01 o
   0  18   5       41.56       24.42     15.11 o
   1  18   5      174.80      204.33     13.19 o
   2  18   5       53.55       53.96      8.14 o
   3  18   5       39.58       39.90      7.94 o
   4  18   5       49.81       69.61     12.60 o
  -4  19   5        0.18        1.99      8.90 o
  -3  19   5       68.08       31.12     10.05 o
  -2  19   5        1.88       -8.06      9.33 o
  -1  19   5       73.59       61.04     12.30 o
   0  19   5       76.55       67.83     10.89 o
   1  19   5        0.25       -3.43      6.38 o
   2  19   5       55.42       76.28      9.39 o
   3  19   5       89.01      105.41     11.29 o
  -3  20   5       23.03       43.68     26.23 o
  -2  20   5       53.29       40.03     12.28 o
  -1  20   5       15.67       10.60     10.14 o
   0  20   5       53.90       40.40     13.70 o
   1  20   5        0.18       -4.70      7.35 o
   2  20   5        4.31        7.98      9.27 o
  -2  21   5        0.48       -7.25     11.80 o
  -1  21   5        8.44       -9.30     10.08 o
   0  21   5        9.75        4.70      9.76 o
   1  21   5        1.37       -8.63      8.63 o
  -8   0   6      125.04       93.79     22.24 o
  -7   0   6       46.97       59.38     11.49 o
  -6   0   6      107.35      112.77     12.69 o
  -5   0   6        1.17       -1.25      3.65 o
  -4   0   6        0.16        3.68      3.16 o
  -3   0   6     2553.58     2687.80     41.92 o
  -2   0   6     5987.83     5878.53    103.35 o
  -1   0   6        4.94        5.45      4.09 o
   0   0   6    16494.73    15987.31    274.59 o
   1   0   6    12018.79    11847.12    263.27 o
   2   0   6       44.12       56.50     18.36 o
   3   0   6      308.84      353.62     11.11 o
   4   0   6       29.56       28.74      5.18 o
   5   0   6      931.36      849.19     25.14 o
   6   0   6        5.83        1.42      6.56 o
   7   0   6        9.42       13.71      7.54 o
  -8   1   6       10.63       11.98     11.85 o
  -7   1   6        4.27        7.28      7.22 o
  -6   1   6        1.49       -2.37      4.63 o
  -5   1   6      251.73      269.96      8.17 o
  -4   1   6      107.40      101.67      4.47 o
  -3   1   6      182.78      187.85      4.03 o
  -2   1   6     1365.53     1417.80     19.32 o
  -1   1   6      212.98      175.63      4.17 o
   0   1   6       42.25       47.95      2.51 o
   1   1   6      187.95      157.60      6.93 o
   2   1   6       14.48       18.77      3.22 o
   3   1   6       95.46       80.13      3.40 o
   4   1   6       40.07       37.23      3.93 o
   5   1   6      748.66      695.86     15.50 o
   6   1   6       76.43       56.12      5.92 o
   7   1   6       18.79       13.99      5.66 o
  -8   2   6       32.00       36.73     15.35 o
  -7   2   6      317.49      339.93     18.89 o
  -6   2   6        1.27        2.91      5.09 o
  -5   2   6       63.64       65.70      6.11 o
  -4   2   6       38.74       32.01      4.69 o
  -3   2   6     1015.22     1023.56     12.35 o
  -2   2   6       19.56       11.06      1.69 o
  -1   2   6       54.80       39.56      2.13 o
   0   2   6       27.65       24.98      2.22 o
   1   2   6     1422.80     1475.89     26.58 o
   2   2   6      677.91      672.44     11.24 o
   3   2   6        0.31       -1.85      1.85 o
   4   2   6        2.09       -0.11      2.81 o
   5   2   6      146.87      122.71      7.53 o
   6   2   6      101.31       77.17      6.73 o
   7   2   6        0.27        0.76      5.62 o
  -8   3   6        9.28       16.43     10.35 o
  -7   3   6       33.99       43.40     10.36 o
  -6   3   6        5.91        5.44      5.35 o
  -5   3   6      125.01      128.49      8.01 o
  -4   3   6        3.79        3.06      1.57 o
  -3   3   6     2029.19     2205.51     24.24 o
  -2   3   6      162.35      166.34      5.41 o
  -1   3   6     1087.30     1125.35     26.70 o
   0   3   6      542.39      578.67     10.78 o
   1   3   6       17.77       19.16      3.08 o
   2   3   6        1.17       -0.13      1.84 o
   3   3   6       78.72       71.80      4.28 o
   4   3   6       85.21       82.56      5.00 o
   5   3   6       20.38       28.16      6.33 o
   6   3   6       57.97       68.31      6.17 o
   7   3   6        0.80        3.11      5.48 o
  -7   4   6       98.84       85.36      9.52 o
  -6   4   6       99.35      110.74      7.71 o
  -5   4   6      226.23      224.78     11.25 o
  -4   4   6       13.66       11.42      2.21 o
  -3   4   6        3.99        5.50      1.54 o
  -2   4   6      220.50      192.13      7.23 o
  -1   4   6      428.53      455.67     10.49 o
   0   4   6     1210.74     1213.77     15.69 o
   1   4   6     1781.60     1720.45     23.80 o
   2   4   6       11.73        9.46      2.20 o
   3   4   6       35.51       24.62      7.20 o
   4   4   6      226.40      241.67      8.32 o
   5   4   6      148.46      137.92      7.48 o
   6   4   6      122.48      117.69      7.74 o
   7   4   6       18.27       22.25      6.13 o
  -7   5   6       17.67       18.72      5.61 o
  -6   5   6      113.05       98.06      9.68 o
  -5   5   6      877.37      817.83     17.17 o
  -4   5   6      350.49      364.64      9.16 o
  -3   5   6      751.83      795.78     13.38 o
  -2   5   6      168.37      180.49      5.26 o
  -1   5   6     2002.40     1938.43     26.21 o
   0   5   6      547.04      556.98      8.54 o
   1   5   6     1061.75      983.95     13.90 o
   2   5   6      661.16      611.13     10.19 o
   3   5   6     1428.51     1443.29     35.10 o
   4   5   6       70.89       74.44      5.84 o
   5   5   6      102.34      100.40      9.97 o
   6   5   6       51.83       43.15      5.96 o
   7   5   6       53.75       73.90     11.26 o
  -7   6   6       70.30       67.96      8.24 o
  -6   6   6       62.32       78.80      8.32 o
  -5   6   6        1.09        0.09      3.41 o
  -4   6   6      270.69      279.12      8.61 o
  -3   6   6       65.48       64.22      5.62 o
  -2   6   6       10.58        7.38      2.16 o
  -1   6   6        9.21        4.20      1.82 o
   0   6   6      261.72      299.35      7.83 o
   1   6   6       45.49       55.44      3.25 o
   2   6   6      842.26      898.13     14.93 o
   3   6   6      145.45      140.38      6.93 o
   4   6   6      103.81       87.81      5.62 o
   5   6   6       42.10       40.03      5.26 o
   6   6   6        1.66       -3.67      4.58 o
   7   6   6      156.13      167.42     10.95 o
  -7   7   6       72.48       68.70      9.02 o
  -6   7   6      197.16      211.94     13.39 o
  -5   7   6       15.93       14.26      4.96 o
  -4   7   6        0.05       -3.11      3.38 o
  -3   7   6      316.59      327.34     10.20 o
  -2   7   6      233.45      251.78      7.14 o
  -1   7   6     1786.58     1935.29     25.48 o
   0   7   6     2583.51     2687.83     41.95 o
   1   7   6      661.56      651.00     10.64 o
   2   7   6       15.50       17.76      2.50 o
   3   7   6      134.47      139.81      7.62 o
   4   7   6      372.53      416.22     14.85 o
   5   7   6        0.01       -1.38      4.07 o
   6   7   6        1.11        5.16      5.06 o
   7   7   6       27.99       30.29      7.56 o
  -7   8   6       43.83       44.52      7.22 o
  -6   8   6        3.20        1.44      5.37 o
  -5   8   6        1.25        3.41      4.24 o
  -4   8   6      542.12      571.90     15.55 o
  -3   8   6       26.05       14.12      3.43 o
  -2   8   6      196.76      207.15      5.96 o
  -1   8   6      128.20      128.64      4.69 o
   0   8   6      790.48      815.24     17.51 o
   1   8   6        1.53        2.90      2.18 o
   2   8   6      102.21       93.93      4.95 o
   3   8   6      109.50      121.86      6.85 o
   4   8   6      162.24      156.08      7.76 o
   5   8   6       15.21       12.33      4.68 o
   6   8   6       96.89      108.82      8.37 o
   7   8   6       77.01       81.62     12.60 o
  -7   9   6       13.04       10.35      6.24 o
  -6   9   6        0.03        3.53      4.98 o
  -5   9   6       13.39       10.08      4.88 o
  -4   9   6      896.06      896.81     21.19 o
  -3   9   6       26.80       17.62      4.00 o
  -2   9   6        4.63        7.63      2.09 o
  -1   9   6       17.17       12.60      2.15 o
   0   9   6      605.34      597.35     16.79 o
   1   9   6      846.86      846.12     13.94 o
   2   9   6      137.83      135.13      7.26 o
   3   9   6        9.26        6.37      3.19 o
   4   9   6       86.41       69.54      5.85 o
   5   9   6       80.85       85.37      7.14 o
   6   9   6        0.15       -3.63      5.47 o
  -7  10   6      146.08      163.52     11.11 o
  -6  10   6        2.86        6.21      5.37 o
  -5  10   6       29.10       26.53      5.32 o
  -4  10   6      261.40      253.33     10.95 o
  -3  10   6        0.60        0.87      3.34 o
  -2  10   6        0.00        1.44      2.46 o
  -1  10   6      306.91      293.25      8.13 o
   0  10   6      737.09      731.50     13.19 o
   1  10   6      520.21      512.91     11.73 o
   2  10   6      108.24       94.41      5.69 o
   3  10   6      175.25      173.79      7.92 o
   4  10   6        1.26       -1.04      3.77 o
   5  10   6        9.83       11.94      5.04 o
   6  10   6        6.13        3.22      5.95 o
  -7  11   6       62.63       78.49      9.09 o
  -6  11   6       28.66       20.65      6.21 o
  -5  11   6       60.39       63.42      6.84 o
  -4  11   6       49.58       45.59      7.58 o
  -3  11   6      214.31      214.48      9.77 o
  -2  11   6        6.25        4.17      2.99 o
  -1  11   6      154.01      147.90      6.13 o
   0  11   6        0.98        1.46      2.47 o
   1  11   6      151.17      142.93      6.98 o
   2  11   6      283.31      281.01     10.23 o
   3  11   6      133.30      156.73      7.84 o
   4  11   6        8.74        3.10      4.26 o
   5  11   6       41.79       30.51      6.03 o
   6  11   6        0.08       -2.85      6.26 o
  -6  12   6       59.88       57.76      7.67 o
  -5  12   6       73.88       67.25      7.09 o
  -4  12   6        0.84        4.62      4.34 o
  -3  12   6      375.81      365.99     13.06 o
  -2  12   6      234.35      227.51      9.95 o
  -1  12   6      114.28      109.25      5.46 o
   0  12   6       23.39       14.35      3.32 o
   1  12   6      154.39      162.40      8.99 o
   2  12   6      115.44      121.22      7.16 o
   3  12   6       18.99       12.62      4.35 o
   4  12   6       13.75       12.73      5.21 o
   5  12   6        0.17        3.76      5.96 o
   6  12   6       41.40       40.43      9.99 o
  -6  13   6        0.00       -1.35      5.97 o
  -5  13   6       29.93       33.06      6.43 o
  -4  13   6      153.13      138.22      9.26 o
  -3  13   6      193.34      186.73      9.85 o
  -2  13   6       17.47       17.94      4.56 o
  -1  13   6      106.70      132.51      6.22 o
   0  13   6      106.02      117.87      7.82 o
   1  13   6       30.37       19.44      4.22 o
   2  13   6      908.96      925.47     19.16 o
   3  13   6       58.51       47.56      5.85 o
   4  13   6       13.20        6.04      4.95 o
   5  13   6       30.86       30.47      7.80 o
   6  13   6       16.25       14.52     10.67 o
  -6  14   6       59.06       57.99      8.43 o
  -5  14   6       49.85       45.14      8.46 o
  -4  14   6       10.01       12.25      5.30 o
  -3  14   6      400.82      377.67     14.31 o
  -2  14   6       16.72       20.63      4.95 o
  -1  14   6       85.31       82.46      6.23 o
   0  14   6       11.68        9.54      4.57 o
   1  14   6      291.31      296.63     11.23 o
   2  14   6        1.99        5.10      4.15 o
   3  14   6        1.99        1.07      4.39 o
   4  14   6        4.40        5.05      5.43 o
   5  14   6       72.81       64.47      9.39 o
  -5  15   6        2.78        4.61      6.17 o
  -4  15   6       28.47       36.32      6.62 o
  -3  15   6        1.19        6.68      5.24 o
  -2  15   6      280.76      283.50     12.29 o
  -1  15   6      118.95      117.23     10.19 o
   0  15   6       45.53       37.00      5.98 o
   1  15   6      253.41      283.03     11.98 o
   2  15   6       31.54       21.92      5.18 o
   3  15   6      164.82      168.99      9.73 o
   4  15   6        2.06        5.25      6.41 o
   5  15   6       12.42        9.40      8.73 o
  -5  16   6       16.24       17.77      7.25 o
  -4  16   6       16.83       20.33      6.44 o
  -3  16   6      117.88      108.66      9.08 o
  -2  16   6       53.75       76.36      7.61 o
  -1  16   6        0.76        9.60      7.58 o
   0  16   6      127.67      123.39      9.69 o
   1  16   6       16.70       22.23      5.99 o
   2  16   6        1.58       -1.72      4.64 o
   3  16   6       70.25       68.16      7.43 o
   4  16   6       47.84       37.97      9.89 o
   5  16   6       10.66       14.52     11.93 o
  -5  17   6       32.59       41.76     10.10 o
  -4  17   6       20.87       17.73      6.84 o
  -3  17   6        0.08        0.66      5.91 o
  -2  17   6       67.85       75.31      9.24 o
  -1  17   6        6.18       -6.99      6.99 o
   0  17   6       58.10       54.75      8.97 o
   1  17   6       32.39       35.55      6.70 o
   2  17   6      315.38      392.33     15.56 o
   3  17   6       83.68       84.01      8.40 o
   4  17   6      206.55      221.88     14.62 o
  -4  18   6        7.93        3.95      7.19 o
  -3  18   6      169.08      189.11     11.94 o
  -2  18   6       52.30       46.09     10.95 o
  -1  18   6      128.59      140.44     16.82 o
   0  18   6        7.62        3.89      7.00 o
   1  18   6       12.77        9.10      6.65 o
   2  18   6        0.00       -5.08      6.16 o
   3  18   6       10.60        3.21      6.77 o
   4  18   6       19.90       22.86     11.00 o
  -4  19   6       16.58        7.20      8.97 o
  -3  19   6        0.09       -2.47      8.47 o
  -2  19   6        0.04       -3.96     10.79 o
  -1  19   6       93.59       86.33     21.29 o
   0  19   6       22.86       17.69      9.54 o
   1  19   6       50.47       47.38      9.67 o
   2  19   6       10.32        2.43      6.97 o
   3  19   6      118.04      132.08     12.77 o
  -3  20   6       35.01       51.85     29.18 o
  -2  20   6       14.99        8.47     10.65 o
  -1  20   6       62.76       55.40     12.95 o
   0  20   6      185.73      219.98     18.82 o
   1  20   6        0.57       -2.96      7.96 o
   2  20   6        8.15        1.13      9.33 o
  -2  21   6       52.57       37.82     33.24 o
  -1  21   6        1.10      -10.63     10.63 o
   0  21   6        3.33        8.60     10.32 o
   1  21   6        6.14       10.45     10.31 o
  -8   1   7        2.14        6.25     11.16 o
  -7   1   7        2.58        8.85      7.41 o
  -6   1   7       95.97      125.57      9.95 o
  -5   1   7      322.82      346.62     13.94 o
  -4   1   7      136.69      130.73      4.04 o
  -3   1   7      491.33      464.83      7.59 o
  -2   1   7     4357.80     4423.34     55.79 o
  -1   1   7     4470.02     4389.49     66.58 o
   0   1   7      126.85      113.69      3.46 o
   1   1   7      837.16      861.21     23.43 o
   2   1   7     1952.90     1814.41     32.61 o
   3   1   7      338.46      328.27      8.62 o
   4   1   7      164.47      169.03      7.57 o
   5   1   7       10.57        7.69      4.06 o
   6   1   7      117.38      111.31      7.71 o
   7   1   7        0.00       -5.01      5.45 o
  -8   2   7       52.44       52.10     16.52 o
  -7   2   7      200.61      201.71     14.95 o
  -6   2   7      391.50      433.91     18.68 o
  -5   2   7      779.34      799.54     16.14 o
  -4   2   7        0.97        0.83      1.63 o
  -3   2   7       26.91       29.01      3.14 o
  -2   2   7        0.01       -0.20      1.30 o
  -1   2   7      478.97      438.48     10.55 o
   0   2   7     5662.97     5636.04     63.73 o
   1   2   7      446.09      478.77      8.44 o
   2   2   7        4.17        0.78      2.13 o
   3   2   7      237.16      236.82      7.23 o
   4   2   7      221.91      234.34      8.88 o
   5   2   7        8.17       12.35      4.34 o
   6   2   7        2.80        1.40      4.39 o
   7   2   7        9.46        0.35      5.99 o
  -8   3   7        2.45        7.05      7.05 o
  -7   3   7        1.85        1.34      5.68 o
  -6   3   7      388.90      384.90     12.82 o
  -5   3   7       87.18       91.28      5.00 o
  -4   3   7        0.02        1.13      1.95 o
  -3   3   7      703.20      755.69     11.60 o
  -2   3   7      253.94      254.73      8.03 o
  -1   3   7       95.51       81.82      4.11 o
   0   3   7       81.03       95.55      3.56 o
   1   3   7        0.00       -1.55      1.55 o
   2   3   7     1009.17     1035.36     19.87 o
   3   3   7     1038.58      995.90     28.63 o
   4   3   7      177.52      176.42      8.91 o
   5   3   7        0.01        0.00      3.80 o
   6   3   7        3.96        1.91      4.64 o
   7   3   7       58.68       83.20      8.31 o
  -7   4   7      180.91      171.70      9.78 o
  -6   4   7      105.05       93.51      9.69 o
  -5   4   7       29.63       23.04      3.60 o
  -4   4   7       49.66       58.02      4.34 o
  -3   4   7      260.28      279.88      8.80 o
  -2   4   7       91.35       86.25      4.19 o
  -1   4   7      694.15      753.05     10.91 o
   0   4   7       15.58       22.61      2.09 o
   1   4   7       37.91       53.23      3.46 o
   2   4   7      694.53      712.03     12.26 o
   3   4   7      300.53      271.79      8.84 o
   4   4   7        0.35       -0.34      3.22 o
   5   4   7        1.69       12.45      4.04 o
   6   4   7        2.21        2.25      4.70 o
   7   4   7      189.59      185.49     10.70 o
  -7   5   7      144.26      124.35      9.61 o
  -6   5   7       10.04       11.31      4.52 o
  -5   5   7       67.04       70.85      5.13 o
  -4   5   7        1.94        4.34      2.77 o
  -3   5   7       94.56       87.69      6.37 o
  -2   5   7      289.13      314.17      7.61 o
  -1   5   7      301.67      318.33      8.47 o
   0   5   7       97.54      100.32      3.52 o
   1   5   7       17.93       15.50      3.49 o
   2   5   7      215.45      251.18      6.62 o
   3   5   7        1.48       -0.78      2.16 o
   4   5   7       23.33       26.46      4.11 o
   5   5   7       63.29       70.69      6.18 o
   6   5   7        0.98        2.23      4.84 o
   7   5   7       30.40       32.08      7.01 o
  -7   6   7       64.17       69.03      9.36 o
  -6   6   7       12.24       12.41      4.56 o
  -5   6   7      433.70      440.24     12.72 o
  -4   6   7        0.48        0.39      2.81 o
  -2   6   7       64.21       76.34      3.87 o
  -1   6   7      431.01      470.31      9.11 o
   0   6   7     3762.44     4088.66     55.49 o
   1   6   7       46.49       43.51      3.05 o
   2   6   7       58.82       85.29      4.52 o
   3   6   7       70.47       79.87      5.63 o
   4   6   7      296.73      286.74     10.46 o
   5   6   7       59.71       59.52      6.14 o
   6   6   7       76.77       93.37      7.79 o
   7   6   7      159.13      161.41     11.20 o
  -7   7   7       26.89       25.54      7.84 o
  -6   7   7        2.90        7.78      6.64 o
  -5   7   7      397.52      369.43     14.01 o
  -4   7   7      419.78      375.37     11.85 o
  -3   7   7      434.82      426.45     16.05 o
  -2   7   7       17.24       23.06      2.81 o
  -1   7   7      231.19      248.05      6.69 o
   0   7   7      358.68      382.95     24.26 o
   1   7   7      980.59      972.33     14.40 o
   2   7   7      146.90      153.66      7.20 o
   3   7   7       59.84       55.12      4.29 o
   4   7   7       62.70       44.47      5.16 o
   5   7   7        4.11        1.20      4.25 o
   6   7   7        0.80        1.99      5.03 o
   7   7   7       29.66       29.04      9.69 o
  -7   8   7        4.20        5.28      7.15 o
  -6   8   7       39.25       43.19      6.84 o
  -5   8   7        6.61       12.54      4.89 o
  -4   8   7      120.63      100.23      7.40 o
  -3   8   7      625.89      605.14     17.35 o
  -2   8   7      514.54      498.59      9.57 o
  -1   8   7      644.53      675.62     11.13 o
   0   8   7      250.51      238.80      6.37 o
   1   8   7      580.37      680.97     11.42 o
   2   8   7       45.49       39.32      3.87 o
   3   8   7        5.60        1.11      2.83 o
   4   8   7       32.29       27.58      4.56 o
   5   8   7       52.59       53.05      6.14 o
   6   8   7       46.12       53.75      7.18 o
  -7   9   7       17.04       11.16      6.26 o
  -6   9   7        2.22        9.15      5.92 o
  -5   9   7      273.58      245.56     12.36 o
  -4   9   7      408.50      358.49     13.63 o
  -3   9   7      489.33      478.78     15.00 o
  -2   9   7      151.81      172.52      6.63 o
  -1   9   7      496.10      513.11     11.96 o
   0   9   7       17.26       15.03      2.92 o
   1   9   7      117.06      146.00      5.68 o
   2   9   7       20.99       19.41      3.30 o
   3   9   7       12.62       16.88      3.72 o
   4   9   7       42.95       51.26      5.59 o
   5   9   7       43.89       35.79      6.20 o
   6   9   7       35.12       32.38      6.51 o
  -7  10   7       10.35        6.25      6.51 o
  -6  10   7        4.22        5.59      5.77 o
  -5  10   7       10.44        8.59      4.68 o
  -4  10   7       81.98       83.48      6.79 o
  -3  10   7      239.19      222.98     15.07 o
  -2  10   7        2.92       -0.78      3.11 o
  -1  10   7       25.25       23.68      4.20 o
   0  10   7        4.32        0.92      2.25 o
   1  10   7      126.66      133.28      6.63 o
   2  10   7      334.99      323.56     10.12 o
   3  10   7       60.97       60.02      5.11 o
   4  10   7       56.56       56.04      6.07 o
   5  10   7        7.98        4.85      4.87 o
   6  10   7        4.39        3.94      5.92 o
  -7  11   7        0.02        7.22      9.31 o
  -6  11   7        5.03        5.96      5.51 o
  -5  11   7      333.74      325.01     21.50 o
  -4  11   7       21.90       22.05      4.89 o
  -3  11   7      164.63      156.56      9.17 o
  -2  11   7      694.02      676.85     15.92 o
  -1  11   7      868.32      906.50     15.12 o
   0  11   7      312.24      361.50      8.37 o
   1  11   7        9.41        5.94      3.24 o
   2  11   7     1115.39     1062.15     19.22 o
   3  11   7      790.30      744.82     15.95 o
   4  11   7      184.37      190.84     10.41 o
   5  11   7       15.15       18.56      6.06 o
   6  11   7       48.73       46.47      8.77 o
  -6  12   7        0.56        3.12      5.81 o
  -5  12   7       79.46       79.37      7.64 o
  -4  12   7        0.21        6.73      4.44 o
  -3  12   7      235.55      222.68     10.25 o
  -2  12   7       25.06       21.63      4.36 o
  -1  12   7        0.25        1.35      2.85 o
   0  12   7      145.90      153.28      6.81 o
   1  12   7      173.94      182.77      8.33 o
   2  12   7      959.58      940.00     19.07 o
   3  12   7        8.05       10.83      4.40 o
   4  12   7       19.56       11.44      5.16 o
   5  12   7        1.68        3.07      5.55 o
   6  12   7      148.55      164.96     17.49 o
  -6  13   7        5.36       10.75      6.41 o
  -5  13   7       10.86       13.22      5.72 o
  -4  13   7       34.15       35.29      6.04 o
  -3  13   7      371.85      354.74     13.49 o
  -2  13   7      180.54      163.26     12.79 o
  -1  13   7       31.37       24.19      4.07 o
   0  13   7       27.33       19.85      4.91 o
   1  13   7      211.58      241.61      9.84 o
   2  13   7      153.20      169.98      8.73 o
   3  13   7        8.08        3.63      5.16 o
   4  13   7       74.69       63.60      7.76 o
   5  13   7       17.11       30.74      7.89 o
  -6  14   7        9.06       12.57      6.87 o
  -5  14   7        2.14        7.85      6.04 o
  -4  14   7        1.01        1.75      5.15 o
  -3  14   7       46.48       31.45      6.09 o
  -2  14   7      106.91      100.48      9.06 o
  -1  14   7      319.19      289.21     11.25 o
   0  14   7       23.50       28.49      5.38 o
   1  14   7      400.81      437.62     13.05 o
   2  14   7      140.79      151.66      8.63 o
   3  14   7       72.24       68.48      6.82 o
   4  14   7        2.85        0.83      5.92 o
   5  14   7       85.88      101.79     11.27 o
  -5  15   7        1.81        9.75      6.39 o
  -4  15   7      180.67      174.95     10.91 o
  -3  15   7       14.42       18.31      5.50 o
  -2  15   7       70.40       63.03      6.74 o
  -1  15   7        0.13       -3.85      6.35 o
   0  15   7        2.11        3.27      4.68 o
   1  15   7      144.36      159.47      9.27 o
   2  15   7      208.11      228.77     10.86 o
   3  15   7       68.21       68.34      7.00 o
   4  15   7       54.42       58.24      8.24 o
   5  15   7      236.73      276.79     17.08 o
  -5  16   7       15.35        4.13      6.77 o
  -4  16   7        8.97        4.57      6.22 o
  -3  16   7       48.52       47.43      7.32 o
  -2  16   7      291.21      283.49     12.76 o
  -1  16   7        5.73       10.28      7.15 o
   0  16   7        6.73       -5.65      5.81 o
   1  16   7       14.97       10.48      5.38 o
   2  16   7       18.54       29.65      5.85 o
   3  16   7        8.95       10.21      5.75 o
   4  16   7        4.22        1.87      7.14 o
  -5  17   7       11.02       14.54      8.63 o
  -4  17   7        2.00        2.73      6.42 o
  -3  17   7        0.00       -0.70      5.81 o
  -2  17   7        2.36        5.52      7.18 o
  -1  17   7        9.07        5.07      8.32 o
   0  17   7       34.47       18.58      7.34 o
   1  17   7       28.47       44.55      7.15 o
   2  17   7        0.18        9.77      6.00 o
   3  17   7        5.25        3.92      6.38 o
   4  17   7      258.19      280.84     16.82 o
  -4  18   7       25.76       18.22      7.72 o
  -3  18   7       29.95       22.76      7.08 o
  -2  18   7      239.37      261.29     19.80 o
  -1  18   7      149.52      199.23     17.32 o
   0  18   7       89.43       80.00     11.99 o
   1  18   7        5.03        4.48      7.22 o
   2  18   7       11.90        4.49      6.59 o
   3  18   7       33.94       28.37      8.35 o
  -3  19   7        5.83       -8.22      8.22 o
  -2  19   7        7.88        7.81      9.54 o
  -1  19   7        2.38        1.55      8.92 o
   0  19   7        3.05       -3.68      8.36 o
   1  19   7      215.11      256.67     17.22 o
   2  19   7        0.72        1.12      7.18 o
   3  19   7        2.81        2.91      8.55 o
  -3  20   7       10.63        4.33     17.22 o
  -2  20   7       78.78       76.98     22.93 o
  -1  20   7       25.62        9.87     12.08 o
   0  20   7       76.54       63.14     12.20 o
   1  20   7        0.47       -3.17      9.50 o
   2  20   7        0.91        6.95      9.67 o
  -1  21   7       36.72       16.24     13.66 o
   0  21   7        0.47       -9.46      9.46 o
   1  21   7       85.17       76.30     14.40 o
  -8   0   8        2.00       -1.87     17.23 o
  -7   0   8       16.02       24.98     11.45 o
  -6   0   8      161.68      164.27     21.44 o
  -5   0   8       61.42       49.09      6.09 o
  -4   0   8      102.61      102.25      7.09 o
  -3   0   8      159.60      113.59      5.85 o
  -2   0   8      128.98      121.78      6.54 o
  -1   0   8       52.51       72.94      6.37 o
   0   0   8    20250.12    19531.69    377.60 o
   1   0   8     3540.02     3490.99     71.02 o
   2   0   8     1954.98     1915.08     50.68 o
   3   0   8      249.84      218.45     24.10 o
   4   0   8      632.65      575.42     22.08 o
   5   0   8       20.74       20.82      7.18 o
   6   0   8       22.13       27.96      9.04 o
   7   0   8       15.54       22.94     12.01 o
  -8   1   8        0.34       13.07     12.34 o
  -7   1   8       13.82       11.36      8.70 o
  -6   1   8       77.65       63.91      8.76 o
  -5   1   8       83.06       84.91      4.75 o
  -4   1   8      129.50      115.70      4.43 o
  -3   1   8     1272.33     1411.86     20.80 o
  -2   1   8       80.60       96.46      5.18 o
  -1   1   8      128.18      142.66      7.82 o
   0   1   8     4880.12     5136.42     61.47 o
   1   1   8       37.84       56.91      3.79 o
   2   1   8       16.10        4.13      2.69 o
   3   1   8      103.33      105.12      9.65 o
   4   1   8      662.79      574.99     13.69 o
   5   1   8     1229.00     1158.66     23.20 o
   6   1   8        2.18        1.64      5.06 o
   7   1   8      104.84      137.00     11.84 o
  -8   2   8       63.32       66.32     10.61 o
  -7   2   8       38.24       37.69      6.70 o
  -6   2   8       37.00       38.90      4.84 o
  -5   2   8       93.16      103.28      5.32 o
  -4   2   8       21.01       36.27      3.08 o
  -3   2   8       24.61       29.48      2.99 o
  -2   2   8       55.80       59.27      3.00 o
  -1   2   8       49.77       59.13      3.52 o
   0   2   8      201.49      219.90      5.35 o
   1   2   8      861.57      985.45     15.84 o
   2   2   8        0.28       -0.63      1.73 o
   3   2   8       41.91       26.70      6.60 o
   4   2   8       67.56       66.98      6.20 o
   5   2   8        6.21        7.71      4.52 o
   6   2   8        0.82        0.87      4.97 o
   7   2   8        2.39       -2.91      6.00 o
  -8   3   8       24.94       20.84     11.75 o
  -7   3   8        1.04        3.17      4.61 o
  -6   3   8        3.75       10.32      4.05 o
  -5   3   8      137.62      152.69      6.90 o
  -4   3   8      132.33      124.06      5.55 o
  -3   3   8      178.80      162.37      6.52 o
  -2   3   8       10.92       13.40      2.32 o
  -1   3   8      208.59      230.78      5.95 o
   0   3   8     1796.00     1969.64     26.79 o
   1   3   8     3043.29     3056.38     42.63 o
   2   3   8       68.35       74.22      3.78 o
   3   3   8      588.24      580.25     18.29 o
   4   3   8        7.79        4.93      3.54 o
   5   3   8       72.93       94.91      8.95 o
   6   3   8       13.66        7.49      5.01 o
   7   3   8        0.01        1.97      6.23 o
  -7   4   8       11.94       13.80      5.63 o
  -6   4   8      282.01      289.99     10.94 o
  -5   4   8       53.62       48.14      4.29 o
  -4   4   8      334.58      325.49      8.74 o
  -3   4   8        0.02       -0.74      1.79 o
  -2   4   8      599.34      667.44     13.01 o
  -1   4   8      584.86      635.44      9.77 o
   0   4   8       26.08       17.76      2.04 o
   1   4   8      748.89      730.42     14.61 o
   2   4   8     1282.22     1192.29     19.69 o
   3   4   8       16.81       12.70      3.61 o
   4   4   8      415.71      378.04     14.36 o
   5   4   8       64.17       46.73      5.70 o
   6   4   8        6.06        1.72      4.84 o
   7   4   8       25.63       26.80      6.80 o
  -7   5   8       25.09       28.73      6.37 o
  -6   5   8       10.68        6.49      4.28 o
  -5   5   8      226.06      246.71      9.00 o
  -4   5   8       46.78       60.37      4.49 o
  -2   5   8     1020.69      995.86     16.85 o
  -1   5   8        4.86        5.62      1.75 o
   0   5   8      504.49      530.77     10.11 o
   1   5   8        9.58       20.74      3.20 o
   2   5   8      817.62      743.12     12.55 o
   3   5   8       27.15       21.70      5.47 o
   4   5   8       29.71       19.63      4.13 o
   5   5   8       84.79       69.38      6.35 o
   6   5   8        0.57        0.24      4.90 o
   7   5   8       36.62       26.06      6.98 o
  -7   6   8        5.25        8.41      6.95 o
  -6   6   8       18.85       19.55      4.81 o
  -5   6   8       21.94       27.94      4.60 o
  -4   6   8       87.92       73.84      6.41 o
  -3   6   8      124.74      133.56     24.15 o
  -2   6   8        0.06       -1.06      2.46 o
  -1   6   8      145.10      139.03      4.92 o
   0   6   8      693.63      671.04     11.03 o
   1   6   8      369.20      395.38      8.52 o
   2   6   8       82.11       78.79      4.56 o
   3   6   8        0.01        2.04      3.06 o
   4   6   8       28.26       24.81      4.48 o
   5   6   8        5.37        4.27      5.99 o
   6   6   8      169.90      172.18     10.12 o
   7   6   8      109.07      128.28     15.49 o
  -7   7   8       50.79       56.99      9.56 o
  -6   7   8       13.51       14.40      5.48 o
  -5   7   8      298.93      315.99     12.85 o
  -4   7   8      251.35      276.21     10.24 o
  -3   7   8        0.01        1.97      2.66 o
  -2   7   8        1.63       -2.22      2.22 o
  -1   7   8       18.41       24.84      2.61 o
   0   7   8       60.32       48.31      3.01 o
   1   7   8       78.84       78.53      4.51 o
   2   7   8        9.45        8.12      2.47 o
   3   7   8      273.02      277.24      9.63 o
   4   7   8        3.69        5.23      3.90 o
   5   7   8        0.50       10.04      4.69 o
   6   7   8      166.23      183.26     10.46 o
  -7   8   8       19.68       21.15      7.80 o
  -6   8   8       80.51       87.21      8.64 o
  -5   8   8       38.71       24.77      5.72 o
  -4   8   8      152.51      126.07      9.03 o
  -3   8   8        0.68       -2.91      2.91 o
  -2   8   8        0.88        0.71      2.31 o
  -1   8   8      140.28      161.14      5.16 o
   0   8   8       30.32       22.95      3.12 o
   1   8   8       18.01       20.69      3.55 o
   2   8   8      279.08      275.49      8.54 o
   3   8   8        0.04       -2.54      3.19 o
   4   8   8       45.50       50.09      5.65 o
   5   8   8       77.41       72.04      7.67 o
   6   8   8      225.57      236.39     12.11 o
  -7   9   8       52.13       43.26      7.78 o
  -6   9   8       13.57        2.66      5.26 o
  -5   9   8       30.12       36.97      6.77 o
  -4   9   8      228.13      225.19     11.03 o
  -3   9   8        9.76       10.39      3.73 o
  -2   9   8       20.71       11.83      3.14 o
  -1   9   8        0.50       -1.65      1.99 o
   0   9   8      456.74      508.12     10.90 o
   1   9   8        0.06        4.06      2.59 o
   2   9   8      606.53      563.24     12.80 o
   3   9   8      120.43      132.88      7.81 o
   4   9   8       48.66       38.68      5.52 o
   5   9   8      101.76      101.96      9.56 o
   6   9   8        0.16        7.86      5.85 o
  -7  10   8        4.34       14.54      9.10 o
  -6  10   8       15.76       23.71      5.87 o
  -5  10   8        0.92        2.82      4.41 o
  -4  10   8      985.15      987.52     22.88 o
  -3  10   8       50.99       45.04      5.18 o
  -2  10   8       26.53       24.82      3.91 o
  -1  10   8       40.78       18.07      3.88 o
   0  10   8     1084.65     1159.05     17.90 o
   1  10   8      352.93      353.09      9.78 o
   2  10   8      100.04      106.54      6.16 o
   3  10   8      635.50      656.29     14.63 o
   4  10   8      778.69      818.72     18.73 o
   5  10   8       79.11       77.63      7.55 o
   6  10   8       56.56       52.49      8.00 o
  -6  11   8       21.04       20.09      6.25 o
  -5  11   8        3.80       10.22      4.96 o
  -4  11   8        6.93        6.70      4.38 o
  -3  11   8      181.93      160.28      8.65 o
  -2  11   8      423.08      437.89     11.35 o
  -1  11   8        1.31        3.05      2.67 o
   0  11   8       12.49       11.67      2.98 o
   1  11   8        8.62       10.13      3.59 o
   2  11   8       93.20       84.31      5.95 o
   3  11   8      545.98      545.31     14.44 o
   4  11   8        1.35       -0.41      4.53 o
   5  11   8      116.92      108.02      8.61 o
   6  11   8        2.04       -0.03      6.79 o
  -6  12   8        6.00        2.14      5.91 o
  -5  12   8        0.31        5.41      5.13 o
  -4  12   8       41.72       40.04      5.93 o
  -3  12   8      508.07      473.23     14.26 o
  -2  12   8        0.71        0.06      3.72 o
  -1  12   8       58.89       65.14      4.90 o
   0  12   8      677.61      771.28     15.74 o
   1  12   8       21.18       23.36      4.32 o
   2  12   8      368.85      367.88     12.48 o
   3  12   8       70.19       78.60      6.68 o
   4  12   8        7.91       -0.68      4.91 o
   5  12   8        0.28        0.88      5.83 o
   6  12   8       74.21       84.20     12.92 o
  -6  13   8       28.28       35.64      8.02 o
  -5  13   8       19.65       23.55      6.34 o
  -4  13   8       15.45       16.31      5.30 o
  -3  13   8        1.35        1.83      4.49 o
  -2  13   8        9.78        2.07      4.10 o
  -1  13   8      123.35      131.29      6.76 o
   0  13   8       47.86       67.27      7.30 o
   1  13   8       69.62       54.20      5.90 o
   2  13   8      105.06       82.91      6.53 o
   3  13   8       25.77       16.23      6.39 o
   4  13   8        1.16        4.16      5.53 o
   5  13   8       13.69       10.40      7.31 o
  -6  14   8        6.36        3.34      6.63 o
  -5  14   8        0.01       -1.01      5.57 o
  -4  14   8       43.11       27.40      5.96 o
  -3  14   8      191.18      178.92     10.05 o
  -2  14   8       92.72       80.78      7.10 o
  -1  14   8       28.09       15.65      5.01 o
   0  14   8        0.30        2.08      4.14 o
   1  14   8       34.50       26.70      4.99 o
   2  14   8       24.43       28.75      5.29 o
   3  14   8       17.20       15.53      5.75 o
   4  14   8       26.24       19.17      6.62 o
   5  14   8      141.92      146.08     13.02 o
  -5  15   8       36.19       31.38      7.37 o
  -4  15   8        0.00       -0.76      5.71 o
  -3  15   8       24.64       16.93      5.48 o
  -2  15   8       47.65       29.77      5.79 o
  -1  15   8       20.59       31.71      8.78 o
   0  15   8      176.66      186.25     11.42 o
   1  15   8        1.82        2.32      4.60 o
   2  15   8       43.81       38.14      5.87 o
   3  15   8       70.18       79.03      7.98 o
   4  15   8      109.89      116.48     11.90 o
   5  15   8      328.37      410.16     36.14 o
  -5  16   8        2.39       -1.69      6.70 o
  -4  16   8       35.90       36.97      7.19 o
  -3  16   8      139.87      160.36     10.37 o
  -2  16   8        4.12        6.31      5.60 o
  -1  16   8       33.55       18.57      8.24 o
   0  16   8        7.63        4.45      5.74 o
   1  16   8        0.09       -2.76      5.06 o
   2  16   8        9.79       21.40      5.65 o
   3  16   8        7.52        6.00      6.18 o
   4  16   8       49.03       40.08      9.14 o
  -5  17   8       21.19       16.80     16.83 o
  -4  17   8        5.00       -3.63      6.22 o
  -3  17   8       23.06       20.03      6.82 o
  -2  17   8       24.64       19.77     15.24 o
  -1  17   8       27.09       13.93      8.78 o
   0  17   8       44.08       30.19      9.33 o
   1  17   8      216.35      205.47     13.33 o
   2  17   8       81.74       85.70      8.53 o
   3  17   8       88.17       95.54     11.52 o
   4  17   8      127.15      144.88     13.36 o
  -4  18   8        8.67       14.15      7.64 o
  -3  18   8       15.44       14.57      7.56 o
  -2  18   8       30.70       36.66     10.68 o
  -1  18   8      148.24      165.63     16.02 o
   0  18   8       10.73       10.89      8.73 o
   1  18   8       21.19       21.38      9.98 o
   2  18   8       21.39       32.44      9.17 o
   3  18   8        0.37        4.49      7.55 o
  -3  19   8       33.65       26.40     11.61 o
  -2  19   8        0.28        3.14      9.89 o
  -1  19   8       32.42       55.18     12.00 o
   0  19   8        4.71       14.35      9.18 o
   1  19   8        3.44       10.35      9.40 o
   2  19   8        3.83       10.73      8.61 o
   3  19   8       89.43      117.43     14.47 o
  -2  20   8       84.72       90.41     16.57 o
  -1  20   8       49.95       41.00     12.40 o
   0  20   8        3.99       -1.19      9.03 o
   1  20   8        7.67        8.16      9.81 o
   2  20   8       85.51      102.06     13.32 o
  -1  21   8        7.57       12.16     25.79 o
   0  21   8       12.68        3.97     13.10 o
  -8   1   9       10.78        7.76      6.44 o
  -7   1   9        2.87        5.19      4.64 o
  -6   1   9       34.40       25.77      4.45 o
  -5   1   9      323.19      333.94     10.14 o
  -4   1   9       45.77       36.72      3.39 o
  -3   1   9      142.51      123.55      4.53 o
  -2   1   9      402.13      451.68      8.09 o
  -1   1   9     2040.50     2033.72     27.44 o
   0   1   9      354.43      395.40      6.71 o
   1   1   9      471.35      462.68      9.27 o
   2   1   9       85.70       83.32      4.99 o
   3   1   9       16.11        4.45      3.87 o
   4   1   9      732.74      733.05     16.45 o
   5   1   9      111.34      110.51      7.49 o
   6   1   9       11.04       10.03      5.85 o
   7   1   9        1.43       -0.55      6.24 o
  -7   2   9       28.52       29.48      5.63 o
  -6   2   9       27.47       29.10      4.74 o
  -5   2   9      482.15      465.12     11.49 o
  -4   2   9      821.45      772.83     14.67 o
  -3   2   9      499.16      478.61      9.23 o
  -2   2   9       49.15       53.19      4.01 o
  -1   2   9     1725.25     1754.00     23.29 o
   0   2   9     2002.22     2128.53     27.26 o
   1   2   9      162.15      162.86      5.08 o
   2   2   9      575.14      531.93     12.60 o
   3   2   9        7.23       -0.08      2.58 o
   4   2   9      185.29      159.80      8.08 o
   5   2   9        3.40        4.10      4.61 o
   6   2   9       71.27       63.30      7.15 o
   7   2   9        8.23       15.44      6.99 o
  -7   3   9        0.73        2.17      4.77 o
  -6   3   9      145.27      142.64      8.66 o
  -5   3   9      105.28       98.96      5.61 o
  -4   3   9       88.05       75.88      5.12 o
  -3   3   9      171.66      195.12      7.47 o
  -2   3   9        4.56        7.28      2.29 o
  -1   3   9      667.03      711.64     11.53 o
   0   3   9      119.67      131.10      4.73 o
   1   3   9      144.77      174.96      5.54 o
   2   3   9        0.49       -0.57      2.02 o
   3   3   9      210.21      233.35     11.45 o
   4   3   9      296.49      300.30     10.77 o
   5   3   9       24.28       13.69      4.92 o
   6   3   9       77.31       72.08      7.38 o
   7   3   9        7.17       10.57      6.86 o
  -7   4   9        8.00        7.25      5.53 o
  -6   4   9       46.51       42.79      8.26 o
  -5   4   9       86.70       84.69      5.42 o
  -4   4   9       12.15        5.36      2.76 o
  -3   4   9       11.39        2.81      2.10 o
  -2   4   9        8.61       11.74      2.66 o
  -1   4   9       42.61       33.27      2.39 o
   0   4   9      540.86      547.62     12.16 o
   1   4   9       42.49       45.54      3.41 o
   2   4   9       76.30       88.71      4.45 o
   3   4   9      123.51      105.68      8.38 o
   4   4   9      351.99      341.96     12.10 o
   5   4   9       11.24       10.44      4.65 o
   6   4   9        0.84       -3.86      4.98 o
   7   4   9      171.71      177.34     13.72 o
  -7   5   9       16.82       28.53      6.49 o
  -6   5   9       51.70       45.84      5.97 o
  -5   5   9      322.84      315.91     10.25 o
  -4   5   9      190.68      209.51      8.01 o
  -3   5   9      204.67      176.08     11.62 o
  -2   5   9      338.71      340.31      8.70 o
  -1   5   9      472.83      459.29      9.68 o
   0   5   9       20.72       10.99      2.53 o
   1   5   9        0.09        4.68      2.15 o
   2   5   9     2415.51     2382.07     33.52 o
   3   5   9      100.61      104.05      6.14 o
   4   5   9       23.21       27.41      4.89 o
   5   5   9        9.33       12.27      4.69 o
   6   5   9        5.05        6.24      5.34 o
   7   5   9       68.82       48.13      9.74 o
  -7   6   9       48.64       39.67      8.50 o
  -6   6   9       24.45       15.19      7.58 o
  -5   6   9      274.01      279.74     11.08 o
  -4   6   9        2.46        4.05      3.01 o
  -3   6   9       47.19       41.51      5.11 o
  -2   6   9      561.55      533.39     12.79 o
  -1   6   9      321.48      334.61      7.50 o
   0   6   9        0.99       -0.05      1.69 o
   1   6   9       59.45       47.15      3.63 o
   2   6   9       62.84       57.91      4.62 o
   3   6   9     1403.80     1439.97     25.17 o
   4   6   9      318.14      303.29     11.64 o
   5   6   9      114.84      100.82     10.26 o
   6   6   9        0.00       -3.77      5.41 o
  -7   7   9       46.68       34.15      8.73 o
  -6   7   9       24.18       19.05      5.99 o
  -5   7   9      125.45       95.57      7.78 o
  -4   7   9       23.70       29.44      5.36 o
  -3   7   9       26.19       22.08      3.89 o
  -2   7   9        6.77        7.91      3.05 o
  -1   7   9     1270.95     1274.70     18.24 o
   0   7   9      129.80      152.09      4.97 o
   1   7   9      229.97      258.44      8.65 o
   2   7   9       80.15       78.36      4.48 o
   3   7   9       17.18       21.45      4.26 o
   4   7   9        0.50        5.08      4.00 o
   5   7   9      234.75      252.51     11.61 o
   6   7   9       69.39       84.02      8.25 o
  -7   8   9       25.46       38.25     10.94 o
  -6   8   9       30.50       32.58      7.09 o
  -5   8   9      144.37      125.20      8.93 o
  -4   8   9       11.38        8.38      4.32 o
  -3   8   9      629.21      627.29     18.98 o
  -2   8   9        3.28        1.03      2.99 o
  -1   8   9      546.77      611.80     11.37 o
   0   8   9      342.04      355.79      8.30 o
   1   8   9      411.59      437.54     10.85 o
   2   8   9      238.93      232.23      8.78 o
   3   8   9      241.04      211.23      8.78 o
   4   8   9        0.85        2.48      3.99 o
   5   8   9       79.54       69.01      7.14 o
   6   8   9       10.72       14.93      6.18 o
  -7   9   9       47.70       50.70      9.29 o
  -6   9   9        3.47        4.89      5.65 o
  -5   9   9       26.82       14.23      5.44 o
  -4   9   9       13.37       15.41      4.77 o
  -3   9   9      244.52      240.10      9.74 o
  -2   9   9        3.32        0.53      2.84 o
  -1   9   9       98.08       84.75      6.94 o
   0   9   9        0.26        0.68      2.06 o
   1   9   9      245.34      259.40      9.04 o
   2   9   9      325.77      308.98      9.60 o
   3   9   9      379.49      340.07     13.01 o
   4   9   9       66.42       73.15      6.75 o
   5   9   9        2.58        4.71      4.92 o
   6   9   9        9.54       10.08      6.17 o
  -7  10   9       26.52       42.12      8.22 o
  -6  10   9        1.06        7.39      5.34 o
  -5  10   9       52.09       58.38      7.76 o
  -4  10   9       59.89       56.18      6.87 o
  -3  10   9      380.53      345.26     12.10 o
  -2  10   9      267.17      255.00      9.13 o
  -1  10   9      101.85      134.45      7.98 o
   0  10   9        4.04        2.90      2.40 o
   1  10   9       22.95       27.16      3.87 o
   2  10   9        1.53        2.67      3.14 o
   3  10   9      118.34      129.72      7.54 o
   4  10   9        8.71       15.24      4.94 o
   5  10   9       40.27       35.46      6.43 o
   6  10   9        0.05       -0.54      6.14 o
  -6  11   9       43.52       38.01      7.51 o
  -5  11   9        0.65       -4.35      4.35 o
  -4  11   9       59.00       43.96      5.73 o
  -3  11   9     1268.93     1200.22     24.09 o
  -2  11   9      437.24      408.25     12.21 o
  -1  11   9      119.89      112.34      6.15 o
   0  11   9       15.62       17.37      3.71 o
   1  11   9       31.75       22.32      4.17 o
   2  11   9      239.97      225.28      9.11 o
   3  11   9      115.52      111.78      7.67 o
   4  11   9       19.87       17.53      5.15 o
   5  11   9        0.09       -1.22      5.37 o
   6  11   9       59.10       79.16     18.29 o
  -6  12   9       29.15       23.21      6.57 o
  -5  12   9       17.35       12.36      5.50 o
  -4  12   9       62.58       54.31      6.54 o
  -3  12   9      178.79      171.07      9.16 o
  -2  12   9      307.03      273.50     11.07 o
  -1  12   9       67.04       50.13      5.33 o
   0  12   9      115.02      124.46      7.28 o
   1  12   9      124.51      114.32      7.01 o
   2  12   9       46.33       45.23      5.43 o
   3  12   9        1.40       -0.64      4.57 o
   4  12   9       38.64       38.92      6.69 o
   5  12   9       69.13       54.73      8.09 o
  -6  13   9       92.38       82.85      9.13 o
  -5  13   9       39.58       40.49      6.81 o
  -4  13   9      161.33      170.03     11.22 o
  -3  13   9      412.38      394.79     14.14 o
  -2  13   9       15.75       11.31      4.80 o
  -1  13   9       63.64       70.94      6.65 o
   0  13   9       19.32       29.50      5.16 o
   1  13   9      104.37       99.86      6.97 o
   2  13   9      113.50      118.27      7.74 o
   3  13   9      153.39      148.07      9.67 o
   4  13   9        0.05        6.13      5.63 o
   5  13   9       69.66       67.38      8.67 o
  -6  14   9       15.08       14.44      7.21 o
  -5  14   9        0.15       -3.08      5.66 o
  -4  14   9      126.47      110.18     10.91 o
  -3  14   9       46.59       51.41      6.46 o
  -2  14   9       38.88       29.87      5.57 o
  -1  14   9      123.60       99.25      9.95 o
   0  14   9      189.35      200.60     11.74 o
   1  14   9      140.13      144.72      8.32 o
   2  14   9       27.17       22.12      5.09 o
   3  14   9      314.69      317.54     13.98 o
   4  14   9       11.86        5.64      6.36 o
   5  14   9       28.84       21.57      8.48 o
  -5  15   9       11.43       13.06      6.64 o
  -4  15   9        1.60        8.23      5.75 o
  -3  15   9        5.70        7.30      5.44 o
  -2  15   9       65.38       78.83      7.48 o
  -1  15   9       16.72       20.73     12.76 o
   0  15   9       46.53       40.43      7.20 o
   1  15   9       42.58       49.64      9.03 o
   2  15   9        4.57        3.95      4.70 o
   3  15   9        9.16        4.51      5.81 o
   4  15   9      190.07      232.76     14.03 o
  -5  16   9        0.16       -4.44      6.47 o
  -4  16   9        8.31        9.82      6.37 o
  -3  16   9        0.01        3.26      5.47 o
  -2  16   9       16.03        8.52      5.96 o
  -1  16   9      302.22      291.75     19.47 o
   0  16   9       87.77      105.92     12.76 o
   1  16   9      108.84      115.05      9.38 o
   2  16   9        1.98        2.43      5.53 o
   3  16   9       21.75       21.51      6.73 o
   4  16   9        4.71        3.42      7.36 o
  -4  17   9       23.74       24.12      7.32 o
  -3  17   9        0.12        0.68      5.93 o
  -2  17   9       29.54        1.22      8.60 o
  -1  17   9       21.53       37.29      9.82 o
   0  17   9       37.80       27.23      9.60 o
   1  17   9        0.09       -3.37      6.01 o
   2  17   9       38.98       29.52      6.97 o
   3  17   9       39.41       38.67      8.23 o
   4  17   9      275.04      318.86     20.22 o
  -4  18   9       74.41       97.98     11.91 o
  -3  18   9        4.07        1.09      7.70 o
  -2  18   9       34.26       29.01     10.95 o
  -1  18   9       25.24       22.00      9.34 o
   0  18   9       56.44       45.48     10.80 o
   1  18   9        0.50       -7.26      7.26 o
   2  18   9       25.09       18.76      7.64 o
   3  18   9        6.37        8.05      8.20 o
  -3  19   9        1.10        1.61     10.37 o
  -2  19   9        1.13        1.65      9.59 o
  -1  19   9        2.68        9.00      9.66 o
   0  19   9       95.99       92.40     13.85 o
   1  19   9        2.88       -2.25      8.53 o
   2  19   9       36.67       24.84      9.88 o
  -2  20   9        6.95       -8.10     16.71 o
  -1  20   9       15.70       12.10     10.60 o
   0  20   9        2.96       14.00     10.40 o
   1  20   9       30.75       43.32     12.20 o
  -7   0  10       34.77       33.68      8.12 o
  -6   0  10      105.93      109.72     10.15 o
  -5   0  10      149.61      147.61     11.18 o
  -4   0  10      303.47      335.50     12.74 o
  -3   0  10      111.93      141.39      7.91 o
  -2   0  10        5.16        6.56      2.52 o
  -1   0  10     2660.87     2737.62     56.99 o
   0   0  10    17247.72    18061.50    312.10 o
   1   0  10        1.21       -2.84      3.18 o
   2   0  10     2751.22     2576.32     56.51 o
   3   0  10     1303.30     1214.34    187.96 o
   4   0  10      748.61      783.37     24.90 o
   5   0  10        1.80        8.82      6.41 o
   6   0  10       29.10       24.92      9.66 o
   7   0  10        7.63       12.74      9.84 o
  -7   1  10        9.86       11.18      5.17 o
  -6   1  10       24.17       22.31      4.45 o
  -5   1  10      317.61      301.32     10.76 o
  -4   1  10      314.43      298.13      8.58 o
  -3   1  10       30.81       24.82      3.73 o
  -2   1  10       81.54       92.82      3.75 o
  -1   1  10       81.21       89.86      3.80 o
   0   1  10      418.21      379.95      7.52 o
   1   1  10        9.82       13.00      2.33 o
   2   1  10      480.97      426.70     13.23 o
   3   1  10       17.07       11.89      3.06 o
   4   1  10      192.22      182.76     10.95 o
   5   1  10       72.32       88.03      7.23 o
   6   1  10        0.03       -3.74      5.66 o
   7   1  10        8.49       11.01      7.29 o
  -7   2  10        0.01       -1.04      5.13 o
  -6   2  10       50.53       44.36      5.54 o
  -5   2  10      388.60      347.71     10.86 o
  -4   2  10      526.85      564.36     12.09 o
  -3   2  10      224.88      242.91      8.32 o
  -2   2  10      421.42      444.45      9.10 o
  -1   2  10      607.17      675.44     10.86 o
   0   2  10     1047.60     1310.12     21.82 o
   1   2  10       61.07       89.24      3.87 o
   2   2  10      400.37      353.48     12.51 o
   3   2  10      320.26      228.84     40.35 o
   4   2  10       13.77        3.69      5.45 o
   5   2  10      169.70      154.62      9.80 o
   6   2  10       17.56        8.88      5.70 o
   7   2  10        3.14        7.10      8.57 o
  -7   3  10       15.27       10.27      5.55 o
  -6   3  10       29.47       23.03      5.14 o
  -5   3  10        7.88        9.76      4.29 o
  -4   3  10       14.38       17.86      3.21 o
  -3   3  10       63.83       50.55      5.69 o
  -2   3  10        4.02        0.29      2.21 o
  -1   3  10       34.01       41.11      3.18 o
   0   3  10      401.82      385.73     12.81 o
   1   3  10      235.62      229.28      6.51 o
   2   3  10        7.78        2.11      2.30 o
   3   3  10     1300.52     1285.79     23.71 o
   4   3  10       18.45       16.19      4.30 o
   5   3  10      202.27      185.92     12.74 o
   6   3  10        0.41        4.05      5.36 o
   7   3  10       70.39       62.79     15.35 o
  -7   4  10       65.60       63.64      8.08 o
  -6   4  10      104.59       91.89      8.84 o
  -5   4  10       12.00        4.96      3.39 o
  -4   4  10      161.98      160.62      6.78 o
  -3   4  10      169.96      160.74      8.66 o
  -2   4  10      107.49      120.16      5.68 o
  -1   4  10     1413.01     1526.46     19.78 o
   0   4  10       27.67       34.19      2.84 o
   1   4  10       39.13       38.37      3.17 o
   2   4  10     1199.91     1189.71     31.25 o
   3   4  10      238.96      230.66      9.44 o
   4   4  10      124.82      119.96     10.91 o
   5   4  10       74.15       64.30      6.91 o
   6   4  10       19.77       22.24      6.11 o
  -7   5  10       76.00       77.94      9.09 o
  -6   5  10       48.19       27.51      6.08 o
  -5   5  10       87.97       81.12      5.91 o
  -4   5  10       91.53      104.96      5.96 o
  -3   5  10      127.98      121.06      7.53 o
  -2   5  10      185.37      188.18      7.34 o
  -1   5  10        0.13        0.86      1.74 o
   0   5  10     2464.24     2580.86     33.38 o
   1   5  10     1564.63     1579.50     22.38 o
   2   5  10      493.35      440.83     20.81 o
   3   5  10      570.83      542.62     12.92 o
   4   5  10      128.09      137.46     12.54 o
   5   5  10      212.04      202.98     10.31 o
   6   5  10        3.81        7.35      5.85 o
  -7   6  10        3.09        7.55      6.31 o
  -6   6  10        0.69       -4.61      4.61 o
  -5   6  10       21.09       23.21      4.69 o
  -4   6  10      152.99      144.91      7.10 o
  -3   6  10        3.31       -0.57      2.79 o
  -2   6  10        2.38        3.61      2.97 o
  -1   6  10      839.23      932.36     13.48 o
   0   6  10      269.32      277.94      6.58 o
   1   6  10      907.95      918.68     16.50 o
   2   6  10      316.00      335.34      9.17 o
   3   6  10      189.48      218.62     11.35 o
   4   6  10      775.57      765.50     19.67 o
   5   6  10      286.32      291.46     12.45 o
   6   6  10      500.87      517.24     17.92 o
  -7   7  10        5.38        2.42      7.58 o
  -6   7  10       85.60       96.50     12.33 o
  -5   7  10       10.70       17.65      4.63 o
  -4   7  10      460.86      460.10     12.00 o
  -3   7  10       89.92      100.51      6.43 o
  -2   7  10      305.16      309.94     10.36 o
  -1   7  10      137.40      144.22      6.73 o
   0   7  10      113.18      118.82      4.79 o
   1   7  10      658.91      617.13     15.65 o
   2   7  10     1757.97     1672.13     32.87 o
   3   7  10       22.41       22.26      4.48 o
   4   7  10       38.66       24.65      4.85 o
   5   7  10      317.46      308.00     12.96 o
   6   7  10        1.24       10.15      6.13 o
  -7   8  10        7.72       10.60      8.03 o
  -6   8  10        0.89        7.74      5.80 o
  -5   8  10       38.44       31.95      5.89 o
  -4   8  10      143.54      160.89      8.51 o
  -3   8  10       22.51       25.57      4.45 o
  -2   8  10      323.31      336.41     10.87 o
  -1   8  10      200.43      202.87      6.49 o
   0   8  10       33.74       20.41      3.22 o
   1   8  10      271.83      281.39      8.56 o
   2   8  10       27.82       25.62      3.65 o
   3   8  10       34.79       34.80      4.95 o
   4   8  10       30.07       21.12      5.11 o
   5   8  10      253.42      257.71     12.16 o
   6   8  10      239.44      256.45     13.30 o
  -7   9  10       18.81        6.94      9.21 o
  -6   9  10       15.80       14.61      6.43 o
  -5   9  10       18.93       29.68      6.06 o
  -4   9  10       13.16       11.75      7.58 o
  -3   9  10        0.23       -1.51      3.90 o
  -2   9  10      692.05      641.12     16.12 o
  -1   9  10      506.18      504.20     11.15 o
   0   9  10       89.26       86.75      4.50 o
   1   9  10      129.05      130.47      5.65 o
   2   9  10       95.87       96.62      5.70 o
   3   9  10      193.83      191.88      9.40 o
   4   9  10      227.73      221.01     10.90 o
   5   9  10        0.33        2.56      5.19 o
   6   9  10        6.31       11.61      6.68 o
  -7  10  10       16.97       23.52      7.91 o
  -6  10  10       27.67       31.93      8.49 o
  -5  10  10        4.15        7.39      5.27 o
  -4  10  10      248.43      267.47     17.74 o
  -3  10  10        7.38        2.91      3.82 o
  -2  10  10      142.01      125.94      7.46 o
  -1  10  10      148.70      167.76      7.21 o
   0  10  10      443.44      436.27     10.18 o
   1  10  10       26.03       29.94      4.05 o
   2  10  10        0.02        1.28      3.16 o
   3  10  10        0.10        3.25      4.04 o
   4  10  10        1.44        2.47      4.74 o
   5  10  10       81.59       85.01      8.27 o
   6  10  10      121.68       77.15     13.68 o
  -6  11  10        2.17        0.09      5.51 o
  -5  11  10        0.30       -3.43      4.58 o
  -4  11  10        3.06       15.09      4.69 o
  -3  11  10       41.84       35.12      5.37 o
  -2  11  10        4.24        0.93      3.47 o
  -1  11  10      314.77      320.97     11.21 o
   0  11  10       76.65       83.19      6.00 o
   1  11  10       99.20      104.79      6.26 o
   2  11  10        9.44        8.05      3.88 o
   3  11  10      525.89      510.29     15.27 o
   4  11  10       28.03        8.36      4.99 o
   5  11  10        8.20        8.78      5.88 o
  -6  12  10        2.43        4.01      6.03 o
  -5  12  10        0.92       -0.20      5.23 o
  -4  12  10       89.32       79.84      7.38 o
  -3  12  10      215.74      197.43     10.31 o
  -2  12  10       41.69       30.73      4.88 o
  -1  12  10        2.28       -2.55      3.61 o
   0  12  10       17.14       18.55      4.51 o
   1  12  10       82.75       78.05      6.08 o
   2  12  10      102.70      103.91      6.88 o
   3  12  10       24.76       14.99      5.37 o
   4  12  10      135.93      141.49     10.09 o
   5  12  10       47.88       44.26     10.04 o
  -6  13  10       12.42       16.74      6.97 o
  -5  13  10        9.68       14.02      5.93 o
  -4  13  10      175.30      157.19     11.03 o
  -3  13  10      175.34      154.78      9.45 o
  -2  13  10        1.29       -1.47      4.06 o
  -1  13  10        0.03       -3.42      4.02 o
   0  13  10      113.16       89.91      8.27 o
   1  13  10        0.02       -1.26      3.83 o
   2  13  10        2.75        0.36      4.29 o
   3  13  10       72.02       43.47      6.77 o
   4  13  10        9.30       11.98      6.04 o
   5  13  10        0.22       -2.90      6.60 o
  -5  14  10       80.61       78.08      8.62 o
  -4  14  10        8.28        8.51      5.54 o
  -3  14  10       13.16       13.26      5.31 o
  -2  14  10       40.21       29.83      6.40 o
  -1  14  10      132.54       95.73     17.20 o
   0  14  10      540.21      498.35     19.83 o
   1  14  10       78.58       76.58      9.26 o
   2  14  10        7.44       11.44      5.02 o
   3  14  10        2.91        6.90      5.99 o
   4  14  10      104.47       74.95      9.00 o
   5  14  10       31.83       47.76     12.64 o
  -5  15  10       11.95       18.81      7.12 o
  -4  15  10       21.17       10.49      6.07 o
  -3  15  10       10.41        0.38      5.73 o
  -2  15  10       19.35       13.80      5.72 o
  -1  15  10       54.14       56.90     12.11 o
   0  15  10        0.31        7.13      6.17 o
   1  15  10       21.40       30.30      8.18 o
   2  15  10       64.34       86.24      8.09 o
   3  15  10       40.47       31.55      7.14 o
   4  15  10      215.66      244.60     16.31 o
  -5  16  10        7.24       -1.76      6.98 o
  -4  16  10       78.72       98.78      9.59 o
  -3  16  10      312.25      329.13     14.74 o
  -2  16  10        5.82        9.20      7.17 o
  -1  16  10      242.94      275.76     19.08 o
   0  16  10      251.88      249.34     15.86 o
   1  16  10      262.10      256.71     18.66 o
   2  16  10       21.73       23.69      6.94 o
   3  16  10        0.34       -3.73      6.30 o
   4  16  10       20.12       19.14      8.16 o
  -4  17  10        0.94       -4.79      6.47 o
  -3  17  10        1.54        3.78      6.15 o
  -2  17  10        1.23       -1.72      8.04 o
  -1  17  10        3.20       -6.78     11.53 o
   0  17  10      203.80      207.78     19.41 o
   1  17  10       13.25       29.91      9.08 o
   2  17  10        0.02        3.36      7.11 o
   3  17  10       70.46       78.10      9.81 o
  -4  18  10        0.26        6.35      8.53 o
  -3  18  10       26.65       37.01      9.83 o
  -2  18  10       50.65       47.93     11.97 o
  -1  18  10        0.12       -7.24      9.97 o
   0  18  10       74.06       50.45     11.12 o
   1  18  10       87.31       96.25     15.80 o
   2  18  10        1.50       12.63      8.58 o
   3  18  10       20.62       10.66      8.38 o
  -3  19  10        5.80       19.39     17.62 o
  -2  19  10       12.68        2.30     14.61 o
  -1  19  10       58.72       53.56     12.16 o
   0  19  10        0.18       -8.50      8.50 o
   1  19  10        0.28       -2.75      9.44 o
   2  19  10       42.49       39.12     10.53 o
  -2  20  10       44.08       73.06     35.23 o
  -1  20  10       21.56       15.07     11.58 o
   0  20  10        0.29       -9.44      9.44 o
   1  20  10        0.16       -9.82      9.82 o
  -7   1  11        9.11        5.53      5.20 o
  -6   1  11       56.52       52.44      6.65 o
  -5   1  11        2.41        2.32      3.80 o
  -4   1  11        4.61        5.32      3.04 o
  -3   1  11       49.64       56.56      3.63 o
  -2   1  11       93.87       83.76      3.71 o
  -1   1  11       71.59       60.72      3.37 o
   0   1  11      286.31      314.76      7.02 o
   1   1  11      531.97      488.41     10.15 o
   2   1  11      274.17      287.22      9.40 o
   3   1  11      125.15      110.52      6.78 o
   4   1  11      298.39      272.01     11.12 o
   5   1  11       85.95       85.33      7.90 o
   6   1  11       13.45       16.50      6.93 o
  -7   2  11        8.00        9.54      5.68 o
  -6   2  11        4.47        6.70      4.60 o
  -5   2  11       10.31        6.28      4.72 o
  -4   2  11      179.81      166.37      7.02 o
  -3   2  11      792.91      841.48     17.07 o
  -2   2  11       58.78       49.15      3.45 o
  -1   2  11      740.70      827.88     12.40 o
   0   2  11       59.08       42.15      4.11 o
   1   2  11      119.10      124.80      4.76 o
   2   2  11      490.29      482.16     12.61 o
   3   2  11        9.40        5.23      3.29 o
   4   2  11       53.38       53.13      8.82 o
   5   2  11       83.79       78.11      9.19 o
   6   2  11       52.15       45.03      7.34 o
  -7   3  11       35.31       32.50      6.63 o
  -6   3  11       25.79       19.95      5.21 o
  -5   3  11      296.22      264.47     10.21 o
  -4   3  11      449.62      449.76     10.94 o
  -3   3  11      320.44      330.01     16.35 o
  -2   3  11     1274.95     1293.08     19.65 o
  -1   3  11     3235.46     3352.87     40.09 o
   0   3  11        2.82        2.04      1.98 o
   1   3  11        0.36       -1.62      2.12 o
   2   3  11      812.96      739.84     16.56 o
   3   3  11      341.80      327.34     11.00 o
   4   3  11      432.91      419.72     14.69 o
   5   3  11       11.87       14.87      5.81 o
   6   3  11       16.43       23.69      6.51 o
  -7   4  11        0.26        5.78      6.13 o
  -6   4  11      159.02      156.04     12.31 o
  -5   4  11      119.58      118.70      7.25 o
  -4   4  11       51.98       49.25      4.50 o
  -3   4  11        2.74       -0.24      2.44 o
  -2   4  11      829.36      805.03     15.73 o
  -1   4  11       95.11       82.58      3.48 o
   0   4  11        1.09       -0.49      1.86 o
   1   4  11      264.93      274.59      7.67 o
   2   4  11     1066.77     1060.53     23.03 o
   3   4  11       69.06       86.79      7.13 o
   4   4  11       10.49        7.22      4.59 o
   5   4  11       14.56       12.20      5.27 o
   6   4  11        2.81        0.48      5.56 o
  -7   5  11       59.98       73.48     10.49 o
  -6   5  11       30.80       33.31      8.71 o
  -5   5  11       46.42       44.46      5.28 o
  -4   5  11        0.38       -1.36      3.11 o
  -3   5  11        0.04       -0.51      2.81 o
  -2   5  11      231.92      191.47      7.60 o
  -1   5  11       57.91       72.94      3.86 o
   0   5  11       55.06       56.78      3.63 o
   1   5  11       44.44       51.90      4.06 o
   2   5  11      713.28      698.70     24.01 o
   3   5  11     1711.82     1651.00     30.04 o
   4   5  11      457.73      413.81     14.30 o
   5   5  11        0.29        5.29      4.81 o
   6   5  11        0.29       -5.30      5.52 o
  -7   6  11        1.06        0.83      6.37 o
  -6   6  11       29.96       28.86      6.27 o
  -5   6  11       90.98       87.26      6.32 o
  -4   6  11      371.17      348.71     10.98 o
  -3   6  11     1112.44     1114.46     21.42 o
  -2   6  11      998.49      967.61     19.96 o
  -1   6  11        0.58       12.10      2.23 o
   0   6  11      604.62      543.65     10.30 o
   1   6  11      234.20      250.94      8.68 o
   2   6  11      141.04      145.07      9.15 o
   3   6  11       54.11       60.26      7.72 o
   4   6  11        5.67        0.81      4.11 o
   5   6  11       99.61      108.34     10.56 o
   6   6  11        4.21       14.19      6.28 o
  -7   7  11       19.07        6.50      7.70 o
  -6   7  11       17.64        6.15      5.95 o
  -5   7  11       97.29       97.55      7.35 o
  -4   7  11      263.89      239.57      9.47 o
  -3   7  11        0.75       -0.06      3.57 o
  -2   7  11        0.24       -3.02      3.02 o
  -1   7  11        0.23        2.68      2.11 o
   0   7  11        4.75        2.34      2.08 o
   1   7  11       92.31       77.71      4.62 o
   2   7  11      111.85      115.38      6.30 o
   3   7  11      117.56      117.84      7.44 o
   4   7  11        0.61        0.59      4.14 o
   5   7  11       18.15        5.47      5.20 o
   6   7  11        1.66        5.51      6.20 o
  -7   8  11       46.77       52.69     10.21 o
  -6   8  11        4.18        4.45      6.31 o
  -5   8  11        1.16       -1.67      4.68 o
  -4   8  11       20.84       18.32      4.73 o
  -3   8  11       70.35       64.45      6.26 o
  -2   8  11       44.57       58.04      5.45 o
  -1   8  11       62.00       46.66      3.75 o
   0   8  11       13.66       15.21      2.56 o
   1   8  11       12.27        7.81      2.90 o
   2   8  11       47.17       34.31      4.38 o
   3   8  11        0.15        2.27      3.85 o
   4   8  11      383.94      457.85     18.97 o
   5   8  11        9.59       12.45      5.57 o
   6   8  11        3.91        3.36      6.55 o
  -7   9  11      131.12      173.69     15.18 o
  -6   9  11       11.15        3.32      6.36 o
  -5   9  11       42.33       31.32      7.19 o
  -4   9  11      197.90      185.75     10.45 o
  -3   9  11      322.70      334.66     11.62 o
  -2   9  11       13.71       11.69      4.12 o
  -1   9  11        2.18       -2.04      2.98 o
   0   9  11       42.46       38.48      3.90 o
   1   9  11      408.99      411.14     11.39 o
   2   9  11      684.99      685.29     14.74 o
   3   9  11       29.79       19.88      4.84 o
   4   9  11      156.32      159.65      9.65 o
   5   9  11       43.74       56.84      7.45 o
   6   9  11       21.91       33.74      9.93 o
  -6  10  11       11.92        8.76      6.44 o
  -5  10  11        1.18       -2.03      5.32 o
  -4  10  11      128.26      119.72      8.87 o
  -3  10  11      306.43      325.88     13.37 o
  -2  10  11      738.15      697.31     22.56 o
  -1  10  11       55.82       59.17      5.37 o
   0  10  11       20.15       14.99      3.35 o
   1  10  11       40.50       40.11      4.50 o
   2  10  11       74.13       77.70      5.98 o
   3  10  11       38.47       35.85      5.53 o
   4  10  11       98.69       96.20      8.20 o
   5  10  11       58.45       45.08      7.26 o
   6  10  11       64.19       48.11     20.91 o
  -6  11  11        1.15        3.55      6.01 o
  -5  11  11        0.00        1.62      5.01 o
  -4  11  11        3.23       -3.63      4.29 o
  -3  11  11      561.74      533.01     17.13 o
  -2  11  11      328.55      331.25     12.97 o
  -1  11  11      254.34      279.07     11.82 o
   0  11  11        0.01       -1.38      3.17 o
   1  11  11     1107.12     1135.56     20.33 o
   2  11  11      580.02      563.77     14.51 o
   3  11  11        0.96       -1.29      4.27 o
   4  11  11       16.87       23.38      5.76 o
   5  11  11      448.55      475.30     21.04 o
  -6  12  11        0.41        1.72      6.20 o
  -5  12  11        9.56       12.23      5.77 o
  -4  12  11        3.38       -3.06      4.58 o
  -3  12  11        7.34        5.05      4.60 o
  -2  12  11      335.84      313.53     12.07 o
  -1  12  11       21.21       12.71      4.23 o
   0  12  11       59.10       62.62      7.56 o
   1  12  11      105.79      104.50      7.05 o
   2  12  11        4.18        6.48      4.31 o
   3  12  11       97.29       95.94      8.48 o
   4  12  11       29.17       18.81      6.53 o
   5  12  11        4.27        2.89      6.75 o
  -6  13  11       75.19       96.89      9.79 o
  -5  13  11       31.21       26.72      6.67 o
  -4  13  11       58.16       29.42      6.07 o
  -3  13  11       15.07       17.18      5.10 o
  -2  13  11       58.66       59.89      6.65 o
  -1  13  11       77.28       86.71      8.11 o
   0  13  11        6.87       10.36      5.83 o
   1  13  11        0.00       -3.90      4.02 o
   2  13  11       34.03       24.76      6.50 o
   3  13  11       42.28       28.99      6.40 o
   4  13  11       20.63       15.98      6.56 o
   5  13  11       13.03       15.59      7.67 o
  -5  14  11       18.67       12.03      6.51 o
  -4  14  11       21.05       21.30      6.11 o
  -3  14  11        0.50        1.27      4.92 o
  -2  14  11       26.84       23.23      5.87 o
  -1  14  11        1.57        3.28      6.14 o
   0  14  11      543.75      618.52     21.76 o
   1  14  11       33.64       32.40      5.74 o
   2  14  11       19.67       16.55      6.56 o
   3  14  11       32.85       30.56      7.20 o
   4  14  11        0.65        2.00      6.62 o
  -5  15  11      115.39      119.48     10.57 o
  -4  15  11      160.86      175.03     11.34 o
  -3  15  11       27.63       28.29      6.33 o
  -2  15  11      187.46      157.24     11.23 o
  -1  15  11       44.39       52.49     10.18 o
   0  15  11      131.07      147.15     12.58 o
   1  15  11        9.33        7.96      6.00 o
   2  15  11       10.46       13.55      5.82 o
   3  15  11        1.77       -1.70      6.25 o
   4  15  11       64.60       70.24      9.77 o
  -5  16  11       12.07        8.63      7.99 o
  -4  16  11        4.08       13.57      6.69 o
  -3  16  11       22.86       15.14      6.24 o
  -2  16  11      391.32      410.83     23.69 o
  -1  16  11     1009.51     1079.86     43.95 o
   0  16  11      222.85      262.74     16.53 o
   1  16  11       79.85       86.79     13.39 o
   2  16  11       48.47       53.25      8.16 o
   3  16  11       71.93       74.91      9.57 o
   4  16  11       29.53       30.17      8.89 o
  -4  17  11       60.42       65.71      8.93 o
  -3  17  11       37.32       19.55      8.09 o
  -2  17  11       36.62       31.29     10.35 o
  -1  17  11       71.62       45.78     11.03 o
   0  17  11       19.01       21.72     11.58 o
   1  17  11      174.90      200.11     15.37 o
   2  17  11        0.96        6.76      8.38 o
   3  17  11      325.24      379.10     20.33 o
  -3  18  11        0.72        4.62      9.93 o
  -2  18  11        0.18       -8.96      8.96 o
  -1  18  11      104.45      103.73     13.96 o
   0  18  11      155.09      146.25     15.28 o
   1  18  11       41.15       28.13      9.74 o
   2  18  11       47.72       66.43     11.46 o
   3  18  11        0.03       -0.14     10.67 o
  -3  19  11        7.91       11.36     26.70 o
  -2  19  11        0.03       -4.49     10.06 o
  -1  19  11       21.28       19.42     10.29 o
   0  19  11       17.78        8.72      9.34 o
   1  19  11        4.58        3.39      9.79 o
   2  19  11        0.29       -6.96     12.60 o
  -1  20  11        0.12       10.94     17.48 o
   0  20  11       11.53        3.33     12.94 o
   1  20  11       34.75      112.85     34.73 o
  -7   0  12       39.16       32.52      9.01 o
  -6   0  12        6.48        3.39      6.15 o
  -5   0  12        0.04       -1.00      6.76 o
  -4   0  12       44.15       49.17     14.79 o
  -3   0  12      106.02       95.33      9.87 o
  -2   0  12      514.62      525.57     13.92 o
  -1   0  12      712.50      714.67     15.89 o
   0   0  12        6.12        5.22      2.48 o
   1   0  12      269.82      292.55     13.73 o
   2   0  12       29.96       24.19      5.74 o
   3   0  12        8.92        4.04      5.15 o
   4   0  12      308.39      296.86     16.99 o
   5   0  12        3.54        7.88      6.94 o
   6   0  12       71.00       76.13     19.94 o
  -7   1  12        5.38        8.58      5.55 o
  -6   1  12      154.39      147.69      8.70 o
  -5   1  12     1057.34     1041.87     23.22 o
  -4   1  12       46.01       34.06      4.30 o
  -3   1  12      324.80      308.42      8.37 o
  -2   1  12       11.08        7.45      2.07 o
  -1   1  12      201.02      254.36      6.17 o
   0   1  12       86.63      107.05      4.12 o
   1   1  12       21.72       32.48      3.99 o
   2   1  12      130.91      140.05      7.23 o
   3   1  12        5.37        6.68      3.72 o
   4   1  12       14.07       12.92      4.33 o
   5   1  12       31.21       27.88      6.08 o
   6   1  12        7.04        1.43      6.56 o
  -7   2  12        0.04        9.03      5.85 o
  -6   2  12        0.70        2.87      4.62 o
  -5   2  12       27.40       17.34      4.61 o
  -4   2  12       37.90       30.69      5.42 o
  -3   2  12      117.13       93.80      5.32 o
  -2   2  12      785.23      806.15     13.40 o
  -1   2  12      233.99      237.92      5.94 o
   0   2  12      231.28      255.35      6.35 o
   1   2  12        0.02       -0.56      2.03 o
   2   2  12       23.31       24.10      3.77 o
   3   2  12     1856.27     1826.70     31.95 o
   4   2  12        9.49        3.70      4.27 o
   5   2  12        7.67        2.85      5.04 o
   6   2  12        7.26       12.20      6.50 o
  -7   3  12       10.43       10.37      5.89 o
  -6   3  12      277.31      247.89     12.03 o
  -5   3  12      236.98      203.77     10.33 o
  -4   3  12      199.83      183.12      7.69 o
  -3   3  12        3.10        5.06      2.83 o
  -2   3  12       23.29       14.85      2.81 o
  -1   3  12       34.13       19.89      2.51 o
   0   3  12      192.29      201.76      7.05 o
   1   3  12      104.42      133.65      5.43 o
   2   3  12      907.63      860.72     17.68 o
   3   3  12        0.11       -1.92      3.77 o
   4   3  12      168.12      191.66     10.59 o
   5   3  12       18.23       11.28      7.06 o
   6   3  12        0.08        1.38      6.16 o
  -7   4  12        2.05        5.81      6.27 o
  -6   4  12        2.44       -0.58      5.16 o
  -5   4  12      141.57      126.23      7.69 o
  -4   4  12      405.86      410.96     11.01 o
  -3   4  12       11.15        8.84      3.10 o
  -2   4  12      961.12     1031.54     19.15 o
  -1   4  12     1456.14     1465.20     19.79 o
   0   4  12     1989.56     2086.11     31.22 o
   1   4  12      648.11      641.26     12.84 o
   2   4  12      506.21      516.65     13.74 o
   3   4  12      404.01      417.02     12.77 o
   4   4  12      821.18      856.79     21.30 o
   5   4  12       47.93       49.83      6.90 o
   6   4  12       51.99       39.98      7.33 o
  -7   5  12       35.11       38.20      7.92 o
  -6   5  12       64.17       57.35      7.79 o
  -5   5  12      132.10      124.12      8.10 o
  -4   5  12      734.08      710.21     16.51 o
  -3   5  12      985.21      999.11     19.38 o
  -2   5  12        4.33        2.75      2.87 o
  -1   5  12     1018.43     1035.95     14.99 o
   0   5  12     1319.45     1263.14     18.87 o
   1   5  12     2367.29     2302.89     34.67 o
   2   5  12     2317.28     2263.43     37.11 o
   3   5  12      373.82      361.13     13.69 o
   4   5  12      133.47      125.38     11.17 o
   5   5  12        3.08       -3.15      4.74 o
   6   5  12       98.63      106.79      9.22 o
  -7   6  12        9.81       14.21      7.06 o
  -6   6  12       16.10       14.79      6.35 o
  -5   6  12       53.93       44.26      5.59 o
  -4   6  12      395.13      380.29     14.86 o
  -3   6  12      164.44      160.45      7.76 o
  -2   6  12       80.31       93.65      5.86 o
  -1   6  12       33.71       42.46      3.00 o
   0   6  12       73.90       89.07      4.45 o
   1   6  12      251.38      272.89      9.52 o
   2   6  12      254.03      231.87      9.14 o
   3   6  12      137.13      137.98      8.40 o
   4   6  12       13.58        7.64      4.92 o
   5   6  12      226.57      261.86     13.79 o
   6   6  12      398.75      471.85     18.10 o
  -7   7  12        9.68        9.77      9.88 o
  -6   7  12        3.73       -0.95      5.80 o
  -5   7  12       10.12       13.10      4.79 o
  -4   7  12       77.36       87.14      9.30 o
  -3   7  12      247.17      267.73     11.03 o
  -2   7  12      147.21      131.82      7.60 o
  -1   7  12       78.29       65.97      4.03 o
   0   7  12       89.23       81.39      4.25 o
   1   7  12       67.46       68.10      5.23 o
   2   7  12     1269.96     1247.78     24.21 o
   3   7  12       55.13       67.12      6.23 o
   4   7  12      576.67      568.49     17.15 o
   5   7  12      871.74      947.58     24.89 o
   6   7  12       77.71       54.75      9.71 o
  -7   8  12        6.73        0.12      8.83 o
  -6   8  12       38.91       52.60      9.14 o
  -5   8  12       26.91       36.45      6.32 o
  -4   8  12      259.19      262.33     11.74 o
  -3   8  12      887.29      851.64     19.63 o
  -2   8  12       22.24       19.97      4.34 o
  -1   8  12       41.01       32.21      4.50 o
   0   8  12      404.81      387.76      8.19 o
   1   8  12       32.25       38.18      3.76 o
   2   8  12       52.72       48.64      5.31 o
   3   8  12        5.89       17.74      4.84 o
   4   8  12       38.47       25.35      5.70 o
   5   8  12       26.72       41.72      6.96 o
   6   8  12      175.30      175.36     16.32 o
  -7   9  12        0.09       16.55     10.21 o
  -6   9  12        2.82       10.22      6.82 o
  -5   9  12      232.11      218.99     12.16 o
  -4   9  12      211.34      203.61     13.46 o
  -3   9  12      182.11      178.69      9.54 o
  -2   9  12        6.43        8.22      3.90 o
  -1   9  12       10.04        7.24      3.75 o
   0   9  12      145.85      131.11      5.99 o
   1   9  12      618.16      609.94     11.91 o
   2   9  12       16.60       11.46      4.54 o
   3   9  12      197.76      206.76     10.25 o
   4   9  12      291.15      309.59     13.25 o
   5   9  12       35.44       24.20      6.59 o
   6   9  12      172.08      174.04     16.80 o
  -6  10  12       30.89       36.14      8.21 o
  -5  10  12       13.35       14.60      5.87 o
  -4  10  12        1.26       -2.01      4.50 o
  -3  10  12        7.21        5.22      4.53 o
  -2  10  12     1565.27     1521.76     35.94 o
  -1  10  12       77.79       85.81      6.35 o
   0  10  12        0.54       -2.19      2.86 o
   1  10  12      193.53      185.63      9.59 o
   2  10  12      243.01      266.28     11.46 o
   3  10  12       27.74       23.61      5.35 o
   4  10  12       94.73       78.02      7.61 o
   5  10  12       28.41       27.31      6.96 o
  -6  11  12        0.23        0.72      6.53 o
  -5  11  12       10.61       12.48      6.19 o
  -4  11  12       19.83       13.09      5.55 o
  -3  11  12        7.09       14.24      4.93 o
  -2  11  12       36.88       38.58      5.29 o
  -1  11  12       74.45       79.22      6.36 o
   0  11  12       88.25       97.43      7.15 o
   1  11  12      191.37      192.63      8.54 o
   2  11  12       24.86       21.16      4.84 o
   3  11  12       35.33       46.96      6.31 o
   4  11  12      100.20      100.38      8.67 o
   5  11  12        9.40       17.17      6.85 o
  -6  12  12       21.85       17.43      7.33 o
  -5  12  12       12.87       17.96      6.04 o
  -4  12  12        3.09        3.25      4.98 o
  -3  12  12       21.90       17.57      5.43 o
  -2  12  12      354.14      374.11     13.09 o
  -1  12  12       44.30       26.73      5.40 o
   0  12  12       31.60       34.59      6.85 o
   1  12  12      189.78      177.93      9.02 o
   2  12  12        5.21        3.33      4.66 o
   3  12  12       29.21       22.23      6.03 o
   4  12  12        0.31        0.57      5.53 o
   5  12  12       34.21       21.58      7.34 o
  -6  13  12        1.01        3.06      6.71 o
  -5  13  12       38.37       28.81      6.85 o
  -4  13  12       84.95       77.00      7.94 o
  -3  13  12      213.50      209.46     11.61 o
  -2  13  12       10.59       15.00      5.24 o
  -1  13  12       41.85       42.93      6.74 o
   0  13  12        1.88        5.42      5.27 o
   1  13  12        2.37       -0.80      4.37 o
   2  13  12       27.03       35.25      6.13 o
   3  13  12       16.08       21.75      6.30 o
   4  13  12      139.88      120.22     10.30 o
   5  13  12        2.53        5.11      9.02 o
  -5  14  12        0.15       -2.12      6.04 o
  -4  14  12        0.07        1.45      5.49 o
  -3  14  12       11.11        8.55      5.84 o
  -2  14  12        6.45       11.54      5.23 o
  -1  14  12      401.61      410.21     22.18 o
   0  14  12      172.58      158.55     17.75 o
   1  14  12        0.10        9.43      5.97 o
   2  14  12        7.89        5.59      5.52 o
   3  14  12       13.34       16.23      6.80 o
   4  14  12        3.91        4.59      6.72 o
  -5  15  12        1.68        4.52      6.72 o
  -4  15  12       21.62       20.23      6.64 o
  -3  15  12       46.02       40.50      7.27 o
  -2  15  12        4.85       10.65      7.06 o
  -1  15  12      274.74      254.32     17.88 o
   0  15  12      277.48      291.75     16.97 o
   1  15  12      119.31      126.74     12.19 o
   2  15  12        4.19        6.86      8.80 o
   3  15  12        0.03        0.53      6.59 o
   4  15  12      189.49      234.10     14.91 o
  -4  16  12       12.77       15.77      7.50 o
  -3  16  12       39.97       30.24      7.47 o
  -2  16  12        7.55        6.47      8.06 o
  -1  16  12      253.88      233.93     24.85 o
   0  16  12       12.66       15.65      7.55 o
   1  16  12        7.28       11.97      7.80 o
   2  16  12      137.53      125.22     14.33 o
   3  16  12       43.94       37.37      8.45 o
  -4  17  12      119.89      139.26     12.13 o
  -3  17  12        8.82        0.59      7.19 o
  -2  17  12       12.80       -9.48      9.48 o
  -1  17  12        7.42       13.67      8.63 o
   0  17  12       16.11       21.02      9.40 o
   1  17  12        1.27       -3.30      7.98 o
   2  17  12       72.52       82.10     13.05 o
   3  17  12       22.53       33.92      9.54 o
  -3  18  12        5.01       -0.44      9.89 o
  -2  18  12      101.41       93.16     19.86 o
  -1  18  12       22.65       18.77      9.94 o
   0  18  12       24.28       32.69     10.33 o
   1  18  12       51.14       31.58     11.00 o
   2  18  12       34.40       50.96     14.34 o
  -2  19  12        2.64        8.22     11.12 o
  -1  19  12       68.94       71.38     13.09 o
   0  19  12      169.37      189.80     18.46 o
   1  19  12        1.51       -8.77     11.35 o
  -1  20  12       11.26        6.48     17.61 o
   0  20  12       39.57      -16.09     24.53 o
  -7   1  13        0.78       -3.67      5.30 o
  -6   1  13        2.58        4.28      6.14 o
  -5   1  13       78.22       87.53      7.17 o
  -4   1  13      131.36      136.19      9.21 o
  -3   1  13       76.09       83.00      5.04 o
  -2   1  13      537.60      556.66     10.60 o
  -1   1  13     1241.83     1163.06     16.59 o
   0   1  13        2.58        0.96      1.92 o
   1   1  13       13.16       10.89      3.17 o
   2   1  13        1.95        1.57      3.20 o
   3   1  13      375.25      374.84     12.94 o
   4   1  13       53.05       55.05      6.12 o
   5   1  13        6.87        6.04      5.52 o
   6   1  13        7.40        2.76      6.73 o
  -7   2  13      134.81      120.36     11.18 o
  -6   2  13        0.77        5.18      4.93 o
  -5   2  13      236.98      217.72     10.75 o
  -4   2  13       17.17       11.31      3.83 o
  -3   2  13        0.01       -1.89      2.71 o
  -2   2  13       22.52       20.68      2.54 o
  -1   2  13     1335.99     1466.36     19.28 o
   0   2  13      368.27      334.46     12.91 o
   1   2  13        1.42        1.78      3.01 o
   2   2  13      183.23      189.86      8.67 o
   3   2  13      265.27      253.91     10.86 o
   4   2  13       44.26       41.78      5.89 o
   5   2  13       24.63       15.50      6.30 o
   6   2  13        1.58       -1.22      6.52 o
  -7   3  13        8.96       11.09      5.98 o
  -6   3  13       77.10       65.59      7.09 o
  -5   3  13        8.63        5.33      4.42 o
  -4   3  13      155.01      149.61      7.76 o
  -3   3  13       97.98       94.77      6.87 o
  -2   3  13      750.30      761.60     14.42 o
  -1   3  13      280.65      278.33      6.99 o
   0   3  13       15.16        9.07      2.40 o
   1   3  13     1706.52     1608.91     25.87 o
   2   3  13      163.55      145.87      7.73 o
   3   3  13       22.86       28.29      4.88 o
   4   3  13       54.39       40.17      6.15 o
   5   3  13       91.31      106.41     14.87 o
   6   3  13        0.24       -6.03      6.03 o
  -7   4  13        4.13       18.70      7.17 o
  -6   4  13       32.65       37.78      6.39 o
  -5   4  13        0.03        4.05      4.43 o
  -4   4  13        4.17       -0.72      3.28 o
  -3   4  13      194.31      207.02      8.20 o
  -2   4  13      339.82      341.42      9.76 o
  -1   4  13      568.81      612.85     10.58 o
   0   4  13       31.68       35.73      5.15 o
   1   4  13       83.57       96.50      6.23 o
   2   4  13      514.48      494.92     13.13 o
   3   4  13        0.04        4.81      4.07 o
   4   4  13      160.74      146.89      9.85 o
   5   4  13       23.64       11.79      5.76 o
   6   4  13      147.89      167.37     14.05 o
  -7   5  13       10.53        8.84      7.14 o
  -6   5  13        3.76       -0.19      5.76 o
  -5   5  13       27.75       26.01      5.27 o
  -4   5  13      188.14      176.58      9.89 o
  -3   5  13      401.76      411.13     11.91 o
  -2   5  13       79.76       81.61      5.57 o
  -1   5  13        6.78        7.26      2.44 o
   0   5  13      371.70      348.83      8.39 o
   1   5  13        0.06        1.33      2.88 o
   2   5  13        0.71        1.00      3.48 o
   3   5  13       65.10       56.98      6.46 o
   4   5  13       58.42       40.06      6.35 o
   5   5  13       69.48       52.71      7.41 o
   6   5  13      139.37      133.77     10.48 o
  -7   6  13       13.80       20.93      7.65 o
  -6   6  13       80.05       47.11      7.99 o
  -5   6  13       26.42       22.93      5.17 o
  -4   6  13       68.18       66.64      5.97 o
  -3   6  13     1903.61     1945.09     33.10 o
  -2   6  13     4123.79     4291.50     64.69 o
  -1   6  13     1402.75     1448.16     21.98 o
   0   6  13      459.66      497.74      9.78 o
   1   6  13      483.37      498.29     11.45 o
   2   6  13      531.33      530.12     13.00 o
   3   6  13        0.19        2.70      4.20 o
   4   6  13      204.29      178.19     10.48 o
   5   6  13      206.00      185.30     10.89 o
   6   6  13        0.16       -0.05      6.30 o
  -7   7  13        2.00        3.34      9.11 o
  -6   7  13       10.22       -0.96      5.93 o
  -5   7  13        2.76        5.13      5.00 o
  -4   7  13       75.65       78.90      6.54 o
  -3   7  13       96.01       81.09      6.78 o
  -2   7  13        0.02        0.89      3.53 o
  -1   7  13      227.12      236.89     10.28 o
   0   7  13       47.89       50.39      3.66 o
   1   7  13       34.10       39.35      4.65 o
   2   7  13      280.86      270.58     12.23 o
   3   7  13        7.89        3.99      4.33 o
   4   7  13       11.37       12.24      5.13 o
   5   7  13        3.41        3.65      5.72 o
   6   7  13        8.03        0.98      8.33 o
  -7   8  13       58.60       80.45     17.77 o
  -6   8  13       21.36       49.96     10.29 o
  -5   8  13        4.12        1.27      5.51 o
  -4   8  13      227.66      226.88     13.03 o
  -3   8  13      777.53      710.46     19.21 o
  -2   8  13        0.07       -1.68      3.54 o
  -1   8  13       84.21       89.52      6.59 o
   0   8  13      245.30      251.53      7.78 o
   1   8  13      125.96      132.21      6.31 o
   2   8  13       38.91       32.81      5.65 o
   3   8  13       19.30       18.04      5.69 o
   4   8  13       61.85       48.89      6.72 o
   5   8  13       14.94       29.57      6.90 o
  -6   9  13        1.66       -1.56      7.15 o
  -5   9  13        0.36       -3.82      6.32 o
  -4   9  13       47.09       50.49      6.92 o
  -3   9  13      151.84      147.37     11.82 o
  -2   9  13      206.76      224.84     12.15 o
  -1   9  13      154.79      137.62      7.63 o
   0   9  13       52.46       61.56      4.64 o
   1   9  13       14.20       13.51      3.72 o
   2   9  13      462.58      461.37     14.38 o
   3   9  13       39.77       34.52      5.86 o
   4   9  13      640.04      693.16     18.88 o
   5   9  13        8.81        9.70      6.44 o
  -6  10  13        3.46       11.20      7.71 o
  -5  10  13        1.38        4.96      6.06 o
  -4  10  13       68.78       66.25      8.06 o
  -3  10  13      355.74      352.63     13.69 o
  -2  10  13       64.73       54.01      5.62 o
  -1  10  13       71.30       61.49      5.88 o
   0  10  13     1071.76     1081.74     23.20 o
   1  10  13        0.39        1.66      3.49 o
   2  10  13      137.57      133.98      8.31 o
   3  10  13        8.79        6.67      4.97 o
   4  10  13        0.92        2.31      5.11 o
   5  10  13       38.18       44.68      7.83 o
  -6  11  13       25.64       25.65     11.53 o
  -5  11  13       45.11       32.43      7.55 o
  -4  11  13      161.22      157.65     13.59 o
  -3  11  13        8.03        7.35      4.87 o
  -2  11  13       40.43       38.16      5.34 o
  -1  11  13      286.90      310.20     12.90 o
   0  11  13      268.62      290.54     13.52 o
   1  11  13      271.48      294.40     11.25 o
   2  11  13        5.34        7.10      4.46 o
   3  11  13        7.67        4.86      5.01 o
   4  11  13        0.25        4.42      5.81 o
   5  11  13        0.71        1.76      6.56 o
  -6  12  13        0.01        2.10      7.33 o
  -5  12  13        9.43       15.97      6.36 o
  -4  12  13       16.50       20.03      6.02 o
  -3  12  13       76.38       69.53      7.34 o
  -2  12  13       56.24       54.91      6.20 o
  -1  12  13      296.38      282.84     13.73 o
   0  12  13      342.78      372.93     20.86 o
   1  12  13       15.49       11.78      4.56 o
   2  12  13       38.66       36.08      6.19 o
   3  12  13       41.52       40.19      6.97 o
   4  12  13        0.27        0.56      5.70 o
   5  12  13        3.81        5.55      9.02 o
  -5  13  13       95.65      113.38     10.27 o
  -4  13  13       23.36       36.14      6.99 o
  -3  13  13        8.63        5.40      5.32 o
  -2  13  13        4.49        3.80      4.86 o
  -1  13  13        2.86       -0.75      4.92 o
   0  13  13       16.78       11.70      6.46 o
   1  13  13       29.70       36.95      7.29 o
   2  13  13       48.53       48.13      7.06 o
   3  13  13       55.19       79.07      9.76 o
   4  13  13       19.33       10.81      7.04 o
  -5  14  13       27.15       19.55      7.51 o
  -4  14  13       89.21       96.37     10.54 o
  -3  14  13        1.18       -4.94      5.24 o
  -2  14  13      144.08      120.06     10.18 o
  -1  14  13        0.03       -5.20      5.20 o
   0  14  13       71.84       64.53      9.19 o
   1  14  13       15.80        9.04      7.54 o
   2  14  13       25.91       22.66      6.63 o
   3  14  13        8.99        5.33      6.81 o
   4  14  13       16.61       17.88      7.57 o
  -5  15  13       93.18      112.92     11.21 o
  -4  15  13      122.63      132.75     11.66 o
  -3  15  13       88.48       75.13      8.56 o
  -2  15  13       25.65       21.57      7.38 o
  -1  15  13      124.68      122.53     13.06 o
   0  15  13        7.23       -0.09      6.56 o
   1  15  13        8.59        3.99      7.55 o
   2  15  13      487.72      522.68     21.41 o
   3  15  13       36.63       28.40      8.21 o
   4  15  13       18.42       22.97      9.55 o
  -4  16  13       18.32       16.38      7.78 o
  -3  16  13       17.07       12.96      7.52 o
  -2  16  13      347.56      307.52     24.25 o
  -1  16  13      272.34      257.28     27.48 o
   0  16  13       46.41       50.64      9.46 o
   1  16  13       43.04       47.24     11.10 o
   2  16  13       70.57       96.11     13.36 o
   3  16  13       12.38       20.19      8.07 o
  -4  17  13       21.64       23.47      9.24 o
  -3  17  13        3.64       13.77     10.47 o
  -2  17  13        4.73       13.16      9.85 o
  -1  17  13       20.25        9.41      8.68 o
   0  17  13        0.03       16.49      9.39 o
   1  17  13        5.52       10.12      9.33 o
   2  17  13      104.35      168.70     20.66 o
   3  17  13      447.84      484.33     31.75 o
  -3  18  13        7.84        9.99     13.91 o
  -2  18  13       76.87       62.61     13.14 o
  -1  18  13      119.22      117.98     14.84 o
   0  18  13        7.25        5.21      9.58 o
   1  18  13       21.62       23.04     11.38 o
   2  18  13       61.28       60.51     18.87 o
  -2  19  13       36.54       25.48     18.41 o
  -1  19  13       49.91       32.91     11.79 o
   0  19  13       45.21       46.92     12.67 o
   1  19  13        8.77        6.71     25.66 o
  -7   0  14       19.24       23.24      8.78 o
  -6   0  14       86.36       82.15     13.09 o
  -5   0  14      132.33      117.30     16.81 o
  -4   0  14       13.60       23.20      8.09 o
  -3   0  14      155.90      190.97     11.03 o
  -2   0  14       46.03       44.92      5.48 o
  -1   0  14       14.63        9.07      3.15 o
   0   0  14       12.50        4.65      2.85 o
   1   0  14     1642.87     1740.52     41.68 o
   2   0  14      556.20      523.53     19.30 o
   3   0  14       92.59       98.78     10.44 o
   4   0  14        1.51       -2.11      6.46 o
   5   0  14       35.49       27.47     10.24 o
   6   0  14      112.55      163.21     22.80 o
  -7   1  14        0.04       13.34      5.99 o
  -6   1  14       13.40        7.20      4.96 o
  -5   1  14      184.51      177.74     10.09 o
  -4   1  14       20.14       14.69      4.23 o
  -3   1  14      243.69      258.04      9.55 o
  -2   1  14      164.62      149.03      6.59 o
  -1   1  14      192.74      201.10      6.28 o
   0   1  14       50.60       40.56      4.57 o
   1   1  14      262.32      233.97      9.24 o
   2   1  14     2752.60     2514.09     41.01 o
   3   1  14      763.41      719.64     17.30 o
   4   1  14        0.26        3.35      4.49 o
   5   1  14      254.67      275.01     14.20 o
   6   1  14        9.42       24.68      8.45 o
  -7   2  14      120.82      147.14     10.86 o
  -6   2  14       26.89       11.84      5.48 o
  -5   2  14        2.84        0.57      4.09 o
  -4   2  14       10.44       14.24      4.37 o
  -3   2  14     1246.68     1276.55     22.23 o
  -2   2  14      376.13      397.44      9.58 o
  -1   2  14        2.60        4.65      2.30 o
   0   2  14      734.93      689.31     18.51 o
   1   2  14        3.26        5.96      3.35 o
   2   2  14      104.52       84.58      8.60 o
   3   2  14       40.93       47.17      5.73 o
   4   2  14       70.13       61.16      6.80 o
   5   2  14        0.89       -5.19      5.40 o
   6   2  14      191.54      240.49     15.60 o
  -7   3  14      132.06      136.93     11.77 o
  -6   3  14       35.37       32.65      6.10 o
  -5   3  14        9.78       -1.01      4.29 o
  -4   3  14      248.43      238.25     10.39 o
  -3   3  14      307.32      298.40      9.48 o
  -2   3  14      965.05      989.79     18.21 o
  -1   3  14       13.86       12.20      2.73 o
   0   3  14      142.11      150.94      6.58 o
   1   3  14       81.79       88.45      6.03 o
   2   3  14      201.10      181.17      8.93 o
   3   3  14      696.49      642.90     16.45 o
   4   3  14      129.88      121.64     11.41 o
   5   3  14       13.87       23.40      6.56 o
   6   3  14       31.60       21.45      7.31 o
  -7   4  14        0.13        3.73      6.83 o
  -6   4  14      298.35      296.54     13.82 o
  -5   4  14      225.78      220.47     16.94 o
  -4   4  14        0.13       -3.48      3.48 o
  -3   4  14       33.92       31.05      4.23 o
  -2   4  14      188.09      210.31      8.56 o
  -1   4  14       11.68       14.43      2.94 o
   0   4  14      232.84      234.24      7.85 o
   1   4  14      157.19      167.59      8.05 o
   2   4  14      142.92      131.59      7.65 o
   3   4  14      585.38      600.02     24.64 o
   4   4  14      493.57      496.76     18.93 o
   5   4  14       39.36       45.17      8.62 o
   6   4  14       23.39       21.96      7.99 o
  -7   5  14      119.16      110.47     14.29 o
  -6   5  14       28.85       31.76      7.31 o
  -5   5  14      609.60      645.83     19.14 o
  -4   5  14      179.03      169.38     10.34 o
  -3   5  14      275.76      265.14     10.17 o
  -2   5  14      352.61      348.89     11.27 o
  -1   5  14      390.37      391.62      8.99 o
   0   5  14      254.77      249.96      7.69 o
   1   5  14      166.76      146.84      7.79 o
   2   5  14       10.21        3.73      3.84 o
   3   5  14       27.83       14.60      5.28 o
   4   5  14        1.19       -3.19      4.97 o
   5   5  14        9.56        4.13      5.95 o
   6   5  14        3.40        2.04      8.59 o
  -7   6  14       27.96       32.11      8.54 o
  -6   6  14       21.90       16.30      7.62 o
  -5   6  14        6.88        1.61      4.72 o
  -4   6  14       96.97      103.51      7.13 o
  -3   6  14     1397.31     1385.03     25.74 o
  -2   6  14       19.82       21.86      5.08 o
  -1   6  14     1076.98     1106.07     22.83 o
   0   6  14      848.20      860.13     14.91 o
   1   6  14      501.60      526.43     14.25 o
   2   6  14      117.40      104.67      6.83 o
   3   6  14       26.65       30.38      5.55 o
   4   6  14        6.03        0.21      4.94 o
   5   6  14       32.32       28.84      6.69 o
   6   6  14        1.18       -0.28      9.75 o
  -7   7  14        4.08        1.07      9.15 o
  -6   7  14       35.89       41.28     13.35 o
  -5   7  14      134.10      120.38      9.67 o
  -4   7  14      303.42      288.68     11.53 o
  -3   7  14      668.15      636.02     16.66 o
  -2   7  14        3.78       -0.18      3.72 o
  -1   7  14        0.31        3.55      3.67 o
   0   7  14      215.76      203.87      7.43 o
   1   7  14     2115.04     2150.20     32.31 o
   2   7  14       12.77       10.10      4.50 o
   3   7  14        1.79       -1.66      4.32 o
   4   7  14        0.11       -1.15      5.00 o
   5   7  14      175.94      167.42     10.97 o
  -6   8  14       10.86       12.46      8.66 o
  -5   8  14       87.61      110.12     11.58 o
  -4   8  14      280.78      306.07     13.26 o
  -3   8  14      427.53      420.28     20.66 o
  -2   8  14       65.35       82.73      8.21 o
  -1   8  14      368.33      361.96     12.33 o
   0   8  14      528.04      536.45     10.80 o
   1   8  14      597.07      614.29     12.83 o
   2   8  14      169.25      179.30      9.13 o
   3   8  14      133.71      133.41     13.49 o
   4   8  14       35.76       30.80      6.44 o
   5   8  14        0.81        0.68      6.08 o
  -6   9  14        0.14        5.55      8.04 o
  -5   9  14        1.82       -3.63      5.69 o
  -4   9  14       30.51       28.11      6.40 o
  -3   9  14       16.72       23.32      5.32 o
  -2   9  14      534.72      549.07     15.29 o
  -1   9  14        9.22        8.07      3.88 o
   0   9  14      448.46      482.79     12.15 o
   1   9  14      186.44      219.27      9.01 o
   2   9  14       12.85        4.73      4.32 o
   3   9  14       26.16       23.98      5.56 o
   4   9  14       17.37       28.09      6.93 o
   5   9  14      127.29      139.19     10.80 o
  -6  10  14       54.00       62.18     10.42 o
  -5  10  14        1.32       -2.68      5.95 o
  -4  10  14      139.19      121.64     10.00 o
  -3  10  14      156.41      176.80     10.15 o
  -2  10  14       43.15       51.79      6.21 o
  -1  10  14      305.39      351.61     13.33 o
   0  10  14      514.13      567.06     17.33 o
   1  10  14     1497.46     1564.97     26.09 o
   2  10  14       38.33       26.91      5.34 o
   3  10  14        6.61       14.09      5.23 o
   4  10  14       32.66       30.61      8.30 o
   5  10  14       72.82       85.22     10.49 o
  -6  11  14       31.25       43.47      9.70 o
  -5  11  14        6.39       11.42      7.25 o
  -4  11  14        6.17        6.77      5.94 o
  -3  11  14       19.14       21.60      5.11 o
  -2  11  14      107.15       97.80      7.93 o
  -1  11  14       35.35       34.91      6.28 o
   0  11  14       15.17        7.77      7.38 o
   1  11  14       44.60       37.41      5.35 o
   2  11  14       12.55        8.55      4.75 o
   3  11  14       61.53       66.97      7.35 o
   4  11  14       48.81       57.51      8.75 o
   5  11  14        8.86        7.25      7.85 o
  -6  12  14       20.21       24.93      8.33 o
  -5  12  14        2.47        3.36      6.11 o
  -4  12  14        0.76        5.46      5.37 o
  -3  12  14       79.69       76.89      7.73 o
  -2  12  14       28.04       30.56      5.54 o
  -1  12  14      194.23      176.03     11.03 o
   0  12  14       80.96       80.21      9.27 o
   1  12  14      102.16      110.83      9.62 o
   2  12  14        1.13        4.14      5.18 o
   3  12  14        0.00        4.15      5.43 o
   4  12  14       33.01       52.73      7.90 o
  -5  13  14       68.78       61.66      8.73 o
  -4  13  14        3.75       -3.86      5.58 o
  -3  13  14       25.84       31.10      6.55 o
  -2  13  14       13.41       10.79      5.43 o
  -1  13  14       40.76       45.96      8.43 o
   0  13  14        0.78       -3.75      5.53 o
   1  13  14       78.59       90.42     11.76 o
   2  13  14       28.97       23.81      6.10 o
   3  13  14       11.31       12.97      6.46 o
   4  13  14        7.57        2.36      6.91 o
  -5  14  14      103.38      120.93     11.72 o
  -4  14  14       12.17       16.64      6.85 o
  -3  14  14        1.42       -3.64      7.13 o
  -2  14  14       30.57       32.71      8.11 o
  -1  14  14        0.28        4.42      6.48 o
   0  14  14        1.39        6.89      6.56 o
   1  14  14       16.61       10.68      8.06 o
   2  14  14       12.61        3.67      6.67 o
   3  14  14        0.15        2.21      6.38 o
   4  14  14        0.44       -7.20      7.20 o
  -5  15  14        8.69       -2.57     15.89 o
  -4  15  14        1.61        7.16      6.72 o
  -3  15  14       62.33       45.96      7.86 o
  -2  15  14       30.92       42.27     10.27 o
  -1  15  14       21.47       29.41      8.04 o
   0  15  14       33.43       44.53      8.86 o
   1  15  14        5.26       12.67      8.98 o
   2  15  14      233.39      246.89     24.19 o
   3  15  14        5.65        6.94      7.49 o
  -4  16  14       50.11       47.15      8.75 o
  -3  16  14        0.16        8.64      7.46 o
  -2  16  14       28.42       40.03     10.53 o
  -1  16  14       43.94       37.81      9.72 o
   0  16  14        0.35       -0.49      7.28 o
   1  16  14       11.51       13.66      9.08 o
   2  16  14        0.89       -6.81      9.94 o
   3  16  14        3.07        1.45     10.03 o
  -3  17  14       71.51       70.15     13.68 o
  -2  17  14      204.96      166.56     25.38 o
  -1  17  14        0.24       -7.80     11.91 o
   0  17  14       20.85        9.45      9.14 o
   1  17  14        6.21       19.05     11.10 o
   2  17  14       54.17       49.94     14.61 o
  -3  18  14        0.00        7.57     17.85 o
  -2  18  14        4.68       -9.28      9.28 o
  -1  18  14       13.47        3.35     17.40 o
   0  18  14        1.60      -14.69     14.69 o
   1  18  14        4.65       -0.58     11.35 o
  -1  19  14       98.29      114.71     25.30 o
   0  19  14       11.18       30.67     25.35 o
  -7   1  15        8.03        9.55      6.28 o
  -6   1  15        0.30        2.09      5.03 o
  -5   1  15        3.37       -0.76      4.60 o
  -4   1  15       51.08       41.88      5.75 o
  -3   1  15        9.76       11.50      3.73 o
  -2   1  15      888.71      904.17     16.73 o
  -1   1  15      387.82      379.18      9.66 o
   0   1  15      327.39      344.13     14.04 o
   1   1  15        3.87        9.22      3.60 o
   2   1  15      734.13      667.64     16.05 o
   3   1  15      512.02      498.65     21.82 o
   4   1  15       27.66       22.10      5.74 o
   5   1  15       11.57       13.66      6.49 o
   6   1  15       26.91       30.08     25.29 o
  -7   2  15       98.72      103.69      9.37 o
  -6   2  15        0.03       -2.84      4.80 o
  -5   2  15       73.42       67.92      7.13 o
  -4   2  15       14.82        3.19      4.22 o
  -3   2  15      247.60      217.86      9.33 o
  -2   2  15        0.00        2.52      2.75 o
  -1   2  15        0.16       -2.28      2.28 o
   0   2  15      573.52      602.90     12.12 o
   1   2  15       10.29        2.36      3.39 o
   2   2  15      559.06      514.83     13.77 o
   3   2  15       20.20       23.14      5.02 o
   4   2  15        0.02       -2.47      4.74 o
   5   2  15        9.96        9.47      6.45 o
   6   2  15        0.48        7.04     11.03 o
  -7   3  15       22.25       28.57      7.13 o
  -6   3  15      743.04      819.53     21.94 o
  -5   3  15       14.22       25.07      5.46 o
  -4   3  15       69.66       70.63      6.79 o
  -3   3  15      552.98      577.35     13.20 o
  -2   3  15       12.33       19.46      3.62 o
  -1   3  15      191.43      210.94      7.38 o
   0   3  15      434.92      418.76     10.42 o
   1   3  15      109.38      106.08      6.74 o
   2   3  15      152.11      155.24      8.53 o
   3   3  15      128.56      118.49      8.09 o
   4   3  15      126.61      130.65      9.97 o
   5   3  15       40.63       36.51      7.55 o
   6   3  15        0.32       -3.73     10.99 o
  -7   4  15        0.15        1.69      7.16 o
  -6   4  15       34.21       31.45      7.21 o
  -5   4  15       11.01       17.08      5.35 o
  -4   4  15      144.58      153.61      8.65 o
  -3   4  15       14.13       15.25      3.75 o
  -2   4  15       72.40       82.45      5.78 o
  -1   4  15      383.21      403.23      9.70 o
   0   4  15       50.53       50.24      4.31 o
   1   4  15       52.49       45.29      4.93 o
   2   4  15       62.51       59.10      6.06 o
   3   4  15       44.65       44.73      5.97 o
   4   4  15       29.58       27.93      6.59 o
   5   4  15       19.14       17.72      6.75 o
   6   4  15       18.43       21.34     11.29 o
  -7   5  15      220.78      255.07     16.14 o
  -6   5  15       11.52        8.71      6.24 o
  -5   5  15      216.08      216.27     12.31 o
  -4   5  15        1.38        3.77      4.29 o
  -3   5  15      186.95      189.29      8.90 o
  -2   5  15      733.07      737.96     16.25 o
  -1   5  15      360.49      346.54     10.66 o
   0   5  15      322.15      345.69      9.90 o
   1   5  15      424.15      411.44     12.48 o
   2   5  15      514.57      509.80     14.63 o
   3   5  15       33.65       17.63      5.43 o
   4   5  15      201.67      190.32     11.32 o
   5   5  15       38.21       34.17      9.45 o
  -7   6  15        3.28        2.43      7.73 o
  -6   6  15       44.42       49.28      8.50 o
  -5   6  15      213.56      199.80     11.97 o
  -4   6  15      372.11      361.96     12.48 o
  -3   6  15        2.26        1.71      3.81 o
  -2   6  15        0.06        4.42      3.52 o
  -1   6  15       40.15       42.62      5.32 o
   0   6  15      242.11      279.41      9.56 o
   1   6  15        6.90       16.10      4.02 o
   2   6  15       22.45       20.36      4.62 o
   3   6  15        5.50        5.69      4.94 o
   4   6  15        0.22        3.17      5.30 o
   5   6  15       10.06        4.65      6.14 o
  -6   7  15       19.83       28.54      7.93 o
  -5   7  15       16.17       24.14      6.41 o
  -4   7  15       16.59        4.01      4.31 o
  -3   7  15        0.39        7.01      4.54 o
  -2   7  15       43.26       46.53      6.43 o
  -1   7  15       92.50      102.27      7.37 o
   0   7  15      324.05      344.41      9.84 o
   1   7  15      428.69      425.14     14.07 o
   2   7  15      105.71      105.02      7.90 o
   3   7  15       64.35       56.53      6.81 o
   4   7  15       53.24       63.96      7.57 o
   5   7  15        0.41       -2.99      6.02 o
  -6   8  15        0.10        4.53      8.32 o
  -5   8  15       93.23       93.98     10.40 o
  -4   8  15        0.43        3.76      5.09 o
  -3   8  15      221.07      244.84     11.93 o
  -2   8  15      211.69      190.21      9.94 o
  -1   8  15      496.33      492.40     14.12 o
   0   8  15      801.32      847.84     16.14 o
   1   8  15        9.84       11.99      4.09 o
   2   8  15       24.77       24.78      5.13 o
   3   8  15       14.32       10.37      5.18 o
   4   8  15      131.88      152.57     10.35 o
   5   8  15       10.11       11.20      6.84 o
  -6   9  15        3.75       14.56      8.85 o
  -5   9  15        6.44       13.14      7.10 o
  -4   9  15       44.59       35.81      6.40 o
  -3   9  15      191.07      198.42     10.60 o
  -2   9  15      127.97      126.55      8.60 o
  -1   9  15      163.73      151.63      8.94 o
   0   9  15       29.90       20.74      5.58 o
   1   9  15        7.05       14.32      4.39 o
   2   9  15       47.21       40.69      5.79 o
   3   9  15        0.55        0.36      4.69 o
   4   9  15      129.63      141.11     10.27 o
   5   9  15       49.07       41.82      8.19 o
  -6  10  15       35.62       60.25     11.84 o
  -5  10  15       59.78       48.10     10.61 o
  -4  10  15       25.40       26.71      6.83 o
  -3  10  15      192.01      167.52     12.65 o
  -2  10  15      145.02      129.80     10.62 o
  -1  10  15      241.67      218.59     18.86 o
   0  10  15      166.86      164.05     10.46 o
   1  10  15        0.31       -0.53      4.11 o
   2  10  15       78.61      100.46      7.82 o
   3  10  15       13.41       12.40      5.46 o
   4  10  15      113.08      124.85     10.04 o
   5  10  15       32.72       22.74     10.91 o
  -6  11  15       29.08       46.04     11.88 o
  -5  11  15      116.55      110.84     10.92 o
  -4  11  15       25.20        9.22      6.16 o
  -3  11  15       60.25       57.27      7.06 o
  -2  11  15      282.45      313.08     13.08 o
  -1  11  15        9.95        5.97      5.35 o
   0  11  15        2.01       -1.10      5.74 o
   1  11  15       61.94       74.03      8.32 o
   2  11  15       14.95       20.48      5.43 o
   3  11  15       34.52       35.26      6.53 o
   4  11  15       41.56       49.02      7.82 o
  -5  12  15       57.63       36.64      7.86 o
  -4  12  15        0.12       -0.07      5.47 o
  -3  12  15       97.24      107.55      9.02 o
  -2  12  15        0.91       -0.22      4.58 o
  -1  12  15       64.92       61.86      7.89 o
   0  12  15        0.49        0.82      6.47 o
   1  12  15       23.75       31.18      9.87 o
   2  12  15       24.50       38.49      6.57 o
   3  12  15       40.23       34.84      6.88 o
   4  12  15      107.05      134.46     10.56 o
  -5  13  15        9.39       10.65      7.04 o
  -4  13  15        1.59        3.39      6.09 o
  -3  13  15        5.99        8.18      5.80 o
  -2  13  15        7.62        6.92      5.49 o
  -1  13  15      136.63      115.18     10.93 o
   0  13  15        2.49       -6.06      6.06 o
   1  13  15      104.71      106.98     20.48 o
   2  13  15       35.91       29.22      6.70 o
   3  13  15      276.44      299.21     14.96 o
   4  13  15       20.42        3.10      7.67 o
  -5  14  15       14.58        3.60      8.51 o
  -4  14  15        0.04        8.08      6.66 o
  -3  14  15      302.07      310.03     14.89 o
  -2  14  15       26.94       31.69      8.28 o
  -1  14  15      115.98      123.24     11.89 o
   0  14  15       81.39       63.41      9.53 o
   1  14  15        7.46        9.24      8.58 o
   2  14  15       58.70       52.84     10.14 o
   3  14  15      165.09      197.87     12.65 o
  -4  15  15      120.99      115.15     10.73 o
  -3  15  15       97.94      103.55     10.57 o
  -2  15  15        4.88       -4.96      8.07 o
  -1  15  15       75.01       56.57     13.40 o
   0  15  15      108.61       90.37     14.06 o
   1  15  15       38.93       54.25     13.00 o
   2  15  15       97.24      125.28     17.75 o
   3  15  15       13.08        9.53      8.03 o
  -4  16  15       22.19       24.87      8.65 o
  -3  16  15      158.07      176.90     15.20 o
  -2  16  15      217.45      230.21     19.02 o
  -1  16  15        0.02       -3.57     11.88 o
   0  16  15      133.83      151.65     21.15 o
   1  16  15       23.43       18.47     13.90 o
   2  16  15       14.39        4.50     11.71 o
  -3  17  15        0.84       -4.16      9.94 o
  -2  17  15        3.66       -8.90      8.90 o
  -1  17  15       93.99      103.80     14.34 o
   0  17  15        0.77       -0.11      8.90 o
   1  17  15       24.60       20.21     12.11 o
   2  17  15       10.95       -9.40     23.11 o
  -2  18  15      295.95      363.28     38.24 o
  -1  18  15      226.35      252.51     20.63 o
   0  18  15       29.61       21.76     11.90 o
   1  18  15        2.03        2.79     24.44 o
  -7   0  16        1.25       12.95      9.28 o
  -6   0  16      116.12      104.13     14.49 o
  -5   0  16      460.27      438.40     21.34 o
  -4   0  16      351.94      326.20     19.93 o
  -3   0  16     2360.29     2407.08     67.47 o
  -2   0  16      172.57      157.30     10.60 o
  -1   0  16       63.12       61.12      5.75 o
   0   0  16      394.77      463.04     23.02 o
   1   0  16        3.81       11.54      6.16 o
   2   0  16      301.94      272.96     16.03 o
   3   0  16      581.03      611.20     24.64 o
   4   0  16       20.24        8.85      8.10 o
   5   0  16       44.97       56.05     18.97 o
  -7   1  16       14.20        7.14      6.30 o
  -6   1  16        6.91       11.50      5.41 o
  -5   1  16       60.80       60.62      6.72 o
  -4   1  16      296.14      302.43     20.65 o
  -3   1  16       70.10       55.24      6.11 o
  -2   1  16       79.60       85.99      5.22 o
  -1   1  16      178.08      202.69      7.09 o
   0   1  16      284.63      261.27      9.18 o
   1   1  16      127.42       87.35      6.34 o
   2   1  16       28.89       14.77      4.47 o
   3   1  16        0.96       -1.47      4.28 o
   4   1  16        0.55        3.41      5.22 o
   5   1  16        0.03       -4.72      5.97 o
  -7   2  16       97.27       94.39      9.34 o
  -6   2  16       16.74       11.74      5.34 o
  -5   2  16       50.61       52.80      8.25 o
  -4   2  16       16.01       17.72      4.92 o
  -3   2  16      386.46      347.96     11.66 o
  -2   2  16     1117.68     1139.74     20.71 o
  -1   2  16       58.22       57.11      4.16 o
   0   2  16       20.05       18.89      3.80 o
   1   2  16      137.37      112.89      7.21 o
   2   2  16       16.99        5.67      4.04 o
   3   2  16        3.89        7.36      4.53 o
   4   2  16       10.75        4.21      5.85 o
   5   2  16       19.54       13.03      6.79 o
  -7   3  16       74.54       98.54     10.01 o
  -6   3  16        1.36        6.09      5.56 o
  -5   3  16       10.15       12.14      5.09 o
  -4   3  16       26.00       24.14      5.28 o
  -3   3  16      128.47      143.21      7.97 o
  -2   3  16       10.22        3.44      3.28 o
  -1   3  16      172.12      181.42      8.30 o
   0   3  16        0.03        2.79      3.31 o
   1   3  16       11.32        7.58      3.91 o
   2   3  16      110.82      106.20      9.79 o
   3   3  16       45.60       35.14      5.93 o
   4   3  16      155.15      178.42     15.83 o
   5   3  16      174.00      215.53     14.28 o
  -7   4  16       57.14       63.24      9.53 o
  -6   4  16       98.86      107.16      9.43 o
  -5   4  16       22.99       24.80      5.85 o
  -4   4  16      317.77      315.81     13.53 o
  -3   4  16      112.71      117.87      6.96 o
  -2   4  16      126.28      135.01      7.40 o
  -1   4  16      820.86      905.57     17.40 o
   0   4  16        0.15       -2.34      3.16 o
   1   4  16       65.45       75.53      6.33 o
   2   4  16      468.45      464.58     14.55 o
   3   4  16        1.97        6.91      4.99 o
   4   4  16        3.63        9.30      5.92 o
   5   4  16       77.55       93.47      9.51 o
  -7   5  16       74.61       71.14     10.51 o
  -6   5  16        0.02        7.21      6.95 o
  -5   5  16      453.85      464.29     17.67 o
  -4   5  16      442.96      418.11     14.14 o
  -3   5  16      326.26      334.68     12.03 o
  -2   5  16      151.67      150.57      7.95 o
  -1   5  16      488.06      516.43     14.29 o
   0   5  16        0.19        5.30      3.58 o
   1   5  16      133.20      124.53      7.76 o
   2   5  16       14.98       11.16      4.56 o
   3   5  16       19.51       16.77      5.90 o
   4   5  16       70.14       56.51      7.45 o
   5   5  16       18.81       21.02      7.18 o
  -6   6  16       29.19       25.47      8.12 o
  -5   6  16      145.73      137.17     10.59 o
  -4   6  16      179.02      188.87     10.46 o
  -3   6  16       90.55       90.43      7.35 o
  -2   6  16        4.09        6.82      4.17 o
  -1   6  16       39.92       32.74      5.20 o
   0   6  16     1298.95     1197.93     20.53 o
   1   6  16        7.44        7.03      3.82 o
   2   6  16       88.00       88.10      7.16 o
   3   6  16        0.83        2.77      4.91 o
   4   6  16        5.73       -5.33      5.33 o
   5   6  16       28.67       24.05      7.31 o
  -6   7  16       81.89      102.49     11.11 o
  -5   7  16       15.27       25.38      6.74 o
  -4   7  16      484.57      458.03     16.01 o
  -3   7  16      773.99      823.23     20.18 o
  -2   7  16      136.37      143.63      8.70 o
  -1   7  16      479.94      483.33     14.17 o
   0   7  16        4.98        6.56      4.73 o
   1   7  16      170.96      183.41      8.93 o
   2   7  16       48.33       45.59      7.75 o
   3   7  16        1.43        3.43      5.04 o
   4   7  16       36.34       37.02      6.97 o
   5   7  16       69.18       81.82      9.78 o
  -6   8  16        0.46        6.11      7.91 o
  -5   8  16       12.55       15.11      7.51 o
  -4   8  16      841.31      867.18     21.83 o
  -3   8  16        1.59        4.92      4.80 o
  -2   8  16       13.39       11.98      4.80 o
  -1   8  16        6.07       11.75      4.50 o
   0   8  16      235.09      225.47     17.16 o
   1   8  16       76.52       51.94      5.51 o
   2   8  16        9.40        0.19      4.40 o
   3   8  16       18.28       12.48      5.37 o
   4   8  16        1.86        0.19      5.77 o
   5   8  16        6.99        5.68      6.97 o
  -6   9  16       50.89       57.22     15.27 o
  -5   9  16      315.96      342.73     19.04 o
  -4   9  16      374.11      375.78     15.40 o
  -3   9  16       21.23       25.21      5.81 o
  -2   9  16      159.39      167.85      9.87 o
  -1   9  16        4.24        1.00      4.79 o
   0   9  16       91.47       99.03      9.31 o
   1   9  16      270.99      253.90     10.84 o
   2   9  16       22.67       11.22      4.94 o
   3   9  16       30.66       29.69      6.37 o
   4   9  16       29.81       25.89      6.86 o
   5   9  16       69.32       95.26     15.88 o
  -6  10  16       21.48       28.52     10.30 o
  -5  10  16        4.24        6.32     10.07 o
  -4  10  16       14.63       14.38      7.22 o
  -3  10  16        0.47       -4.03      4.70 o
  -2  10  16      118.75      118.16      8.74 o
  -1  10  16       13.88        4.84      5.05 o
   0  10  16      152.24      140.28     11.16 o
   1  10  16        1.71        8.43      4.61 o
   2  10  16       17.87        7.20      4.88 o
   3  10  16        0.18        3.36      5.36 o
   4  10  16        1.58        6.99      6.37 o
  -5  11  16        1.52        3.87      7.76 o
  -4  11  16        8.14        6.92      6.22 o
  -3  11  16       34.39       38.89      6.75 o
  -2  11  16        0.82        1.80      4.49 o
  -1  11  16       18.25       22.38      6.52 o
   0  11  16      150.35      142.47     13.22 o
   1  11  16      207.58      260.62     20.85 o
   2  11  16       22.49       25.33      5.68 o
   3  11  16      123.84      136.86     10.41 o
   4  11  16       47.53       60.66      8.48 o
  -5  12  16       38.35       53.59      8.85 o
  -4  12  16       10.59       16.69      6.39 o
  -3  12  16       16.14       31.82      6.48 o
  -2  12  16       21.44       21.95      5.97 o
  -1  12  16       23.20       17.66      6.34 o
   0  12  16       30.00       26.64      8.30 o
   1  12  16       13.37       21.45      9.97 o
   2  12  16       10.35       11.46      5.95 o
   3  12  16        1.15       -5.70      5.70 o
   4  12  16       48.32       54.27      8.67 o
  -5  13  16        8.03       12.91      7.26 o
  -4  13  16        0.87       -1.08      6.14 o
  -3  13  16        4.60        9.97      6.26 o
  -2  13  16       25.78       23.37      6.97 o
  -1  13  16       72.98       85.36     14.08 o
   0  13  16      116.54      113.77     12.66 o
   1  13  16      214.89      255.41     21.83 o
   2  13  16       27.97       24.24      9.61 o
   3  13  16       32.99       27.95      7.61 o
  -4  14  16        6.22       -4.75      6.42 o
  -3  14  16        3.54        8.07      6.95 o
  -2  14  16       24.99       31.29      8.42 o
  -1  14  16        0.29       -4.27      6.72 o
   0  14  16       77.56       78.03     11.24 o
   1  14  16       36.06       31.58     11.27 o
   2  14  16       56.43       49.42     15.21 o
   3  14  16        2.30        0.51      6.85 o
  -4  15  16        0.08        1.77      7.74 o
  -3  15  16       13.58       22.80      8.75 o
  -2  15  16        1.96       -7.27      8.02 o
  -1  15  16       17.34       20.27      8.74 o
   0  15  16      109.28      103.71     13.30 o
   1  15  16       83.97       80.62     14.87 o
   2  15  16      227.68      281.00     34.23 o
   3  15  16       18.48       25.97     13.62 o
  -3  16  16      205.75      220.96     16.83 o
  -2  16  16      128.49      154.72     22.45 o
  -1  16  16       19.81       29.57     10.33 o
   0  16  16       29.55       26.17     10.60 o
   1  16  16       10.47        2.17      9.80 o
   2  16  16        1.34       13.51     15.44 o
  -3  17  16        6.40        9.18     16.62 o
  -2  17  16       26.16       17.76     10.62 o
  -1  17  16       54.69       39.01     11.39 o
   0  17  16        9.08        5.57      9.67 o
   1  17  16        0.43       17.99     12.04 o
  -1  18  16      112.20      117.01     24.89 o
  -7   1  17       12.58       12.79      6.81 o
  -6   1  17        0.03        5.00      5.57 o
  -5   1  17       30.93       35.98      5.93 o
  -4   1  17       24.31       16.87      5.21 o
  -3   1  17       36.63       31.04      7.27 o
  -2   1  17       45.69       52.39      5.38 o
  -1   1  17       56.71       65.20      4.56 o
   0   1  17      395.48      405.04     12.04 o
   1   1  17        0.78        2.49      3.68 o
   2   1  17      258.37      248.00     11.23 o
   3   1  17       23.35       22.18      5.40 o
   4   1  17        1.25       -0.23      5.18 o
   5   1  17        9.58        1.99      7.43 o
  -7   2  17       76.69       72.94      8.77 o
  -6   2  17       18.39       13.66      6.09 o
  -5   2  17       74.23       69.74      7.78 o
  -4   2  17       82.55       78.32      7.62 o
  -3   2  17     1055.97      983.64     22.72 o
  -2   2  17     1050.00     1052.69     21.31 o
  -1   2  17       26.91       14.95      3.37 o
   0   2  17      170.80      192.70      8.96 o
   1   2  17       20.97       14.50      4.38 o
   2   2  17      164.00      157.32      9.12 o
   3   2  17       42.72       39.74      6.19 o
   4   2  17       64.44       66.90      8.13 o
   5   2  17       61.56       53.15     10.10 o
  -7   3  17       18.66       23.07      7.53 o
  -6   3  17      331.56      324.54     22.55 o
  -5   3  17      106.85      102.12     12.31 o
  -4   3  17      112.86      118.94      8.83 o
  -3   3  17       21.43       21.79      4.72 o
  -2   3  17      404.67      416.52     11.61 o
  -1   3  17       29.28       35.72      4.87 o
   0   3  17       25.67       41.95      5.20 o
   1   3  17        9.54        6.53      4.18 o
   2   3  17        0.37       -2.73      4.09 o
   3   3  17       42.92       30.81      5.86 o
   4   3  17        7.05       12.69      6.14 o
   5   3  17        1.34        1.72      6.76 o
  -6   4  17       17.97       13.29      5.96 o
  -5   4  17      102.46      104.90      9.08 o
  -4   4  17       55.56       59.06      6.96 o
  -3   4  17      262.28      291.44     11.68 o
  -2   4  17      460.49      467.01     19.16 o
  -1   4  17     1495.76     1501.73     27.40 o
   0   4  17       21.99       21.55      4.45 o
   1   4  17      149.61      158.52      8.76 o
   2   4  17        1.83        4.55      4.21 o
   3   4  17       39.19       32.69      6.62 o
   4   4  17       87.13       70.83      8.78 o
   5   4  17       59.53       65.36      9.69 o
  -6   5  17       20.87       20.39      7.41 o
  -5   5  17      109.31      103.64      9.46 o
  -4   5  17       55.67       44.82      7.10 o
  -3   5  17       41.64       40.51      5.32 o
  -2   5  17       47.56       57.19      5.80 o
  -1   5  17       63.45       61.40      8.41 o
   0   5  17      163.32      175.34     10.21 o
   1   5  17      261.79      276.24     11.43 o
   2   5  17       55.06       48.21      6.22 o
   3   5  17       45.44       24.65      6.43 o
   4   5  17        0.02        0.99      5.81 o
   5   5  17        5.26        9.32      7.29 o
  -6   6  17        3.29       11.32      6.94 o
  -5   6  17      241.37      232.54     13.40 o
  -4   6  17      213.46      247.28     12.17 o
  -3   6  17       22.10       24.91      4.99 o
  -2   6  17       33.89       27.34      5.19 o
  -1   6  17        9.64       15.08      4.72 o
   0   6  17      156.47      181.74     11.59 o
   1   6  17        2.86       -1.36      3.73 o
   2   6  17       32.07       43.84      6.50 o
   3   6  17       21.25       16.11      5.84 o
   4   6  17        2.56        7.35      6.27 o
   5   6  17       25.35       19.40      7.32 o
  -6   7  17       43.77       61.68      9.98 o
  -5   7  17       54.40       57.47      8.18 o
  -4   7  17        0.92        1.49      5.02 o
  -3   7  17       37.46       34.86      5.84 o
  -2   7  17       77.49       81.14      7.19 o
  -1   7  17      174.14      161.34     11.96 o
   0   7  17      238.02      258.60     15.75 o
   1   7  17       49.67       50.40      5.84 o
   2   7  17      255.71      244.36     12.44 o
   3   7  17        0.48        5.97      5.47 o
   4   7  17        0.01        3.52      5.70 o
   5   7  17        2.01       11.06      9.25 o
  -6   8  17        9.38       -5.43      8.79 o
  -5   8  17        0.74       -0.17      7.52 o
  -4   8  17        6.58        4.65      5.92 o
  -3   8  17       23.54       24.51      5.66 o
  -2   8  17       15.01        9.14      4.79 o
  -1   8  17       62.64       54.88      8.46 o
   0   8  17      297.75      283.05     16.96 o
   1   8  17      157.87      164.45      8.42 o
   2   8  17      160.28      178.63     13.76 o
   3   8  17        0.74        3.17      5.27 o
   4   8  17        0.07       -0.81      6.02 o
   5   8  17       12.09       19.85     12.47 o
  -6   9  17       22.05       29.09     10.06 o
  -5   9  17       28.46       42.56     10.55 o
  -4   9  17        8.14       12.03      5.79 o
  -3   9  17       91.95       90.09      8.02 o
  -2   9  17      299.16      307.22     13.36 o
  -1   9  17       78.59       93.81      8.57 o
   0   9  17      153.35      166.73     18.51 o
   1   9  17      284.74      289.92     12.62 o
   2   9  17       18.83       17.06      5.38 o
   3   9  17       28.20       33.71      6.66 o
   4   9  17        0.52        5.51      6.29 o
  -6  10  17       22.16       20.51     10.49 o
  -5  10  17        4.86        2.47      7.45 o
  -4  10  17       72.76       75.66      9.73 o
  -3  10  17       14.31        2.98      5.18 o
  -2  10  17        8.56       11.36      5.20 o
  -1  10  17      164.55      157.03     10.85 o
   0  10  17       91.64       61.26      9.81 o
   1  10  17       11.01        3.14      8.05 o
   2  10  17       14.74       11.55      5.42 o
   3  10  17       23.17       23.10      8.72 o
   4  10  17       56.37       58.70      8.61 o
  -5  11  17       69.52       81.14     11.86 o
  -4  11  17        5.20        0.75      6.26 o
  -3  11  17      123.38      139.79     11.43 o
  -2  11  17      125.70      134.94     11.34 o
  -1  11  17      701.81      793.58     22.82 o
   0  11  17      240.84      292.80     27.53 o
   1  11  17       51.14       42.42     10.61 o
   2  11  17      132.00      153.41      9.83 o
   3  11  17        9.30       -5.71      5.71 o
   4  11  17       64.97       60.93      9.08 o
  -5  12  17        1.83        3.14      7.17 o
  -4  12  17        1.11        2.41      6.04 o
  -3  12  17        0.11       -3.17      5.47 o
  -2  12  17       56.79       53.10      7.92 o
  -1  12  17      100.93      107.11      9.95 o
   0  12  17      165.18      129.87     22.27 o
   1  12  17       93.35       97.80     14.45 o
   2  12  17        0.04        1.74      8.17 o
   3  12  17        0.81       -3.04      6.11 o
   4  12  17      112.47      152.80     16.54 o
  -5  13  17       41.45       54.06      9.58 o
  -4  13  17        2.43        2.92      6.73 o
  -3  13  17        6.51        8.92      6.31 o
  -2  13  17        0.02        0.72      6.17 o
  -1  13  17       36.98       44.35      8.84 o
   0  13  17      279.30      294.14     29.86 o
   1  13  17      153.97      180.49     19.18 o
   2  13  17        6.28       18.25     10.77 o
   3  13  17        0.08        2.92      7.06 o
  -4  14  17       40.08       22.37     10.85 o
  -3  14  17       40.86       37.09      8.32 o
  -2  14  17        6.94        6.29      8.20 o
  -1  14  17       35.98       26.87     10.19 o
   0  14  17       57.14      102.26     15.36 o
   1  14  17        5.18       17.12     10.36 o
   2  14  17        2.58      -10.12     10.12 o
   3  14  17       13.23        8.96     15.67 o
  -4  15  17        1.74       -1.93      7.38 o
  -3  15  17       39.46       62.79     10.91 o
  -2  15  17       75.24       59.48     12.06 o
  -1  15  17        1.79       -4.77      7.90 o
   0  15  17       52.44       47.25     12.48 o
   1  15  17       95.25       83.39     15.84 o
   2  15  17       33.31       44.66     14.96 o
  -3  16  17       53.04       35.58     14.16 o
  -2  16  17       32.34       20.17     10.26 o
  -1  16  17        7.18        0.35      9.81 o
   0  16  17       45.78       44.17     12.93 o
   1  16  17        1.20        1.90     11.67 o
   2  16  17       43.26      111.15     33.41 o
  -2  17  17        0.25      -12.69     17.20 o
  -1  17  17        7.77       14.12     13.81 o
   0  17  17       24.68        2.84     13.47 o
   1  17  17        2.21       24.85     26.13 o
  -6   0  18       32.25       39.28      9.77 o
  -5   0  18        0.01        0.84      6.77 o
  -4   0  18     1017.61      989.14     32.26 o
  -3   0  18      409.38      384.60     19.29 o
  -2   0  18        7.85        4.30      5.56 o
  -1   0  18       26.33       21.12      6.10 o
   0   0  18      307.97      416.36     20.66 o
   1   0  18        6.95       -2.36      5.60 o
   2   0  18        0.20       -1.17      5.83 o
   3   0  18      109.57      118.88     12.55 o
   4   0  18      505.69      592.85     28.15 o
   5   0  18      178.73      227.06     22.47 o
  -6   1  18        3.01        0.70      5.36 o
  -5   1  18        7.90        7.62      5.31 o
  -4   1  18      142.53      114.21      8.35 o
  -3   1  18      546.19      544.31     16.08 o
  -2   1  18        0.91        0.17      3.54 o
  -1   1  18      272.45      260.84      8.71 o
   0   1  18      159.30      118.72      7.84 o
   1   1  18      268.60      233.38     10.49 o
   2   1  18       61.38       55.79      6.49 o
   3   1  18        0.12       -4.64      4.64 o
   4   1  18       78.50       71.31      8.27 o
   5   1  18        1.03       -2.66      7.77 o
  -6   2  18        7.17        5.76      5.74 o
  -5   2  18       39.99       43.33      7.12 o
  -4   2  18        0.02       -1.26      4.63 o
  -3   2  18        4.55        5.65      4.79 o
  -2   2  18       76.12       69.80      6.90 o
  -1   2  18       33.14       34.97      6.13 o
   0   2  18      204.86      182.24     10.42 o
   1   2  18      217.97      181.75      9.48 o
   2   2  18       43.62       32.45      5.99 o
   3   2  18       14.52       -0.87      5.01 o
   4   2  18        0.27       -5.69      5.88 o
   5   2  18       21.58       19.31      8.23 o
  -6   3  18        5.36        8.13      6.41 o
  -5   3  18       19.15        7.91      6.78 o
  -4   3  18        7.14        7.40      5.03 o
  -3   3  18      326.20      320.64     16.56 o
  -2   3  18       32.94       20.29      4.79 o
  -1   3  18       51.56       58.08      7.54 o
   0   3  18        8.17       19.01      5.49 o
   1   3  18        6.15       10.93      4.52 o
   2   3  18       85.61       64.05      6.93 o
   3   3  18       59.35       56.44      7.14 o
   4   3  18       89.05       74.73      9.23 o
   5   3  18        1.60        1.88      7.44 o
  -6   4  18       88.84       76.35     10.49 o
  -5   4  18       15.29       11.92      5.92 o
  -4   4  18       49.07       37.93      6.62 o
  -3   4  18      322.77      318.27     13.26 o
  -2   4  18        1.10        2.82      4.04 o
  -1   4  18     1159.79     1240.39     26.05 o
   0   4  18        0.68        3.36      4.27 o
   1   4  18       40.27       43.65      5.84 o
   2   4  18       51.74       49.41      6.34 o
   3   4  18        3.01       -2.52      5.16 o
   4   4  18       12.74       -0.39      6.33 o
   5   4  18       22.02       19.52      7.88 o
  -6   5  18        3.53       -4.22      6.33 o
  -5   5  18       45.29       30.65     10.06 o
  -4   5  18      151.88      171.60     11.38 o
  -3   5  18      192.69      198.63     10.53 o
  -2   5  18        9.14        9.82      4.58 o
  -1   5  18       55.47       68.38      7.20 o
   0   5  18      379.28      384.59     16.53 o
   1   5  18       18.04       17.61      5.11 o
   2   5  18      124.06      128.16      8.84 o
   3   5  18       49.95       39.73      7.42 o
   4   5  18        3.14       -5.78      5.78 o
   5   5  18       14.84       29.47     12.37 o
  -6   6  18        9.96       15.65     11.07 o
  -5   6  18        6.06        6.88      6.15 o
  -4   6  18        5.42        4.36      5.69 o
  -3   6  18        4.61        6.23      4.75 o
  -2   6  18       12.58       10.15      4.74 o
  -1   6  18       39.80       50.14      6.58 o
   0   6  18        0.20        5.29      6.06 o
   1   6  18        5.46        0.06      4.15 o
   2   6  18        0.61        1.58      4.97 o
   3   6  18       10.14       16.33      6.17 o
   4   6  18        5.23        1.27      6.08 o
   5   6  18       12.21       27.44     12.77 o
  -6   7  18      118.69      139.12     19.02 o
  -5   7  18      558.68      622.97     23.91 o
  -4   7  18      309.00      309.67     14.12 o
  -3   7  18       83.86       86.03      8.42 o
  -2   7  18      209.20      229.17     11.70 o
  -1   7  18       10.38       12.76      5.17 o
   0   7  18       84.38       85.51     10.45 o
   1   7  18       37.63       35.36      5.57 o
   2   7  18       48.36       60.68      7.28 o
   3   7  18        6.35       10.83      6.23 o
   4   7  18       18.67       15.36      6.49 o
  -6   8  18       80.73       82.21     13.42 o
  -5   8  18        0.06       10.26      8.23 o
  -4   8  18        2.51        6.51      6.13 o
  -3   8  18       76.02       88.55      8.11 o
  -2   8  18        2.24       11.70      5.07 o
  -1   8  18        2.19        7.95      5.20 o
   0   8  18       40.53       58.37      9.10 o
   1   8  18        6.26        2.48      5.52 o
   2   8  18        1.54        2.79      4.95 o
   3   8  18       13.32       16.55      6.11 o
   4   8  18       20.81       18.13      6.96 o
  -6   9  18       44.88       39.89     11.31 o
  -5   9  18      311.49      320.88     21.71 o
  -4   9  18      187.68      201.72     16.17 o
  -3   9  18        5.08        5.33      5.18 o
  -2   9  18       11.42       11.81      5.20 o
  -1   9  18        4.15        6.50      5.36 o
   0   9  18       59.18       49.38      9.00 o
   1   9  18       50.13       57.13     11.86 o
   2   9  18       19.84       19.49      5.77 o
   3   9  18       60.87       57.68      7.67 o
   4   9  18       14.70       18.95      7.21 o
  -5  10  18      101.52       98.92     13.70 o
  -4  10  18      375.90      394.98     23.44 o
  -3  10  18        0.24        4.64      5.41 o
  -2  10  18      246.77      262.47     16.11 o
  -1  10  18      185.38      173.37     12.77 o
   0  10  18        2.35        7.01      8.76 o
   1  10  18      109.47      113.42     26.76 o
   2  10  18        2.75        4.45      5.46 o
   3  10  18        6.16       16.79      6.61 o
   4  10  18        9.61        5.62      8.21 o
  -5  11  18       54.86       55.13     10.88 o
  -4  11  18       43.41       35.29      8.15 o
  -3  11  18       86.34       83.84      8.46 o
  -2  11  18        0.50       10.35      6.03 o
  -1  11  18       30.90       15.77      7.10 o
   0  11  18        3.46        9.11      9.20 o
   1  11  18        5.88       12.38      9.55 o
   2  11  18       50.65       52.93     11.09 o
   3  11  18        6.39        3.66      6.48 o
  -5  12  18        2.51        4.93      8.59 o
  -4  12  18       29.65       30.06      7.48 o
  -3  12  18        2.26        9.95      6.27 o
  -2  12  18       18.49        8.94      7.42 o
  -1  12  18       46.55       69.44     11.31 o
   0  12  18      563.34      631.70     52.54 o
   1  12  18       43.27       31.86     11.35 o
   2  12  18        2.86        6.62      9.80 o
   3  12  18        8.71       14.50      6.96 o
  -4  13  18       16.61       23.76      7.63 o
  -3  13  18       21.37       31.00      8.40 o
  -2  13  18        4.25        4.19      6.61 o
  -1  13  18       33.87       15.12      9.36 o
   0  13  18       67.76       78.28     22.90 o
   1  13  18       35.97        2.63      9.42 o
   2  13  18        0.02       -8.05      9.08 o
   3  13  18       19.32       18.92     16.02 o
  -4  14  18       94.48       93.53     10.59 o
  -3  14  18       48.01       58.11     12.76 o
  -2  14  18        7.93        5.74      9.18 o
  -1  14  18       50.18       50.89     11.11 o
   0  14  18        2.58        6.37      9.59 o
   1  14  18        2.23        1.43     10.18 o
   2  14  18        1.64      -10.65     10.65 o
  -3  15  18       85.80       78.14     16.20 o
  -2  15  18       36.45       47.75     16.28 o
  -1  15  18       47.24       37.28     10.95 o
   0  15  18       24.33       25.00     16.14 o
   1  15  18       57.18       70.35     17.19 o
   2  15  18      113.56      175.75     39.25 o
  -2  16  18       48.74       43.36     11.82 o
  -1  16  18       10.98        8.21     11.27 o
   0  16  18       63.32       44.18     13.89 o
   1  16  18        0.13       -1.47     23.28 o
  -1  17  18        1.66        6.66     23.14 o
  -6   1  19       12.97       10.71      6.19 o
  -5   1  19        1.07        2.30      5.15 o
  -4   1  19       18.47       20.17      5.45 o
  -3   1  19      201.09      190.17     12.21 o
  -2   1  19       20.86       12.27      4.62 o
  -1   1  19       23.55       28.57      6.06 o
   0   1  19        6.57        0.81      4.64 o
   1   1  19      308.41      308.72     12.53 o
   2   1  19      229.42      238.94     11.62 o
   3   1  19       17.85       21.09      5.88 o
   4   1  19        0.83       -2.84      6.07 o
   5   1  19       58.42       22.96     13.78 o
  -6   2  19        0.45        1.24      5.79 o
  -5   2  19       13.38       16.83      5.85 o
  -4   2  19       99.13       76.09      8.83 o
  -3   2  19       87.60       93.39      9.29 o
  -2   2  19      471.41      450.20     13.59 o
  -1   2  19       63.79       41.44     10.01 o
   0   2  19        6.71       10.77      5.04 o
   1   2  19       11.79        9.33      4.58 o
   2   2  19       42.93       35.07      5.94 o
   3   2  19       75.37       79.55      7.99 o
   4   2  19      128.80      130.50     12.18 o
   5   2  19       30.97       41.23     13.14 o
  -6   3  19       34.95       21.20      6.84 o
  -5   3  19       52.35       45.29      7.40 o
  -4   3  19        8.72        3.66      5.42 o
  -3   3  19        2.98        7.02      4.95 o
  -2   3  19        8.66        9.73      4.77 o
  -1   3  19      178.00      192.49     12.31 o
   0   3  19       15.68       22.47      5.68 o
   1   3  19       57.66       53.87      6.31 o
   2   3  19      116.47      100.98      8.21 o
   3   3  19        2.66        7.65      5.73 o
   4   3  19       41.77       43.09      8.28 o
   5   3  19        4.80        1.69     11.53 o
  -6   4  19       13.81       16.02      7.57 o
  -5   4  19       25.93       15.32      6.08 o
  -4   4  19        8.15       16.52      5.70 o
  -3   4  19       56.19       51.93      7.29 o
  -2   4  19      159.73      150.17      8.57 o
  -1   4  19      424.95      363.31     16.86 o
   0   4  19      207.22      195.87     12.54 o
   1   4  19      198.48      190.70     12.66 o
   2   4  19        3.93       -0.16      4.78 o
   3   4  19       17.48       15.19      6.43 o
   4   4  19        7.78       -2.97      6.50 o
  -6   5  19      178.13      195.24     15.07 o
  -5   5  19        4.49        4.93      6.16 o
  -4   5  19       91.61       97.77     11.39 o
  -3   5  19       24.37       26.73      5.68 o
  -2   5  19        4.63        7.02      4.56 o
  -1   5  19       42.39       31.00      6.83 o
   0   5  19       92.22      105.97     10.99 o
   1   5  19       61.44       55.33      6.64 o
   2   5  19       68.61      100.04      8.40 o
   3   5  19      110.15      133.08     10.90 o
   4   5  19       61.46       50.09      8.52 o
  -6   6  19       45.24       38.41      9.47 o
  -5   6  19      148.40      158.10     11.92 o
  -4   6  19       18.09       20.26      6.53 o
  -3   6  19      142.16      160.07     10.35 o
  -2   6  19      484.35      543.72     16.38 o
  -1   6  19      264.93      279.59     15.33 o
   0   6  19        5.94       10.21      6.66 o
   1   6  19        1.66       12.03      4.72 o
   2   6  19       64.96       62.85      7.53 o
   3   6  19       66.44       87.66     11.02 o
   4   6  19       14.17       18.33      7.28 o
  -6   7  19       21.82       30.30      9.09 o
  -5   7  19        0.33        5.74      6.46 o
  -4   7  19      228.71      202.78     12.81 o
  -3   7  19       22.80       15.13      6.21 o
  -2   7  19      133.70      124.81      9.22 o
  -1   7  19       47.02       39.40      7.46 o
   0   7  19        5.46        0.06      6.25 o
   1   7  19        1.22        4.01      5.48 o
   2   7  19      168.86      173.02     10.87 o
   3   7  19      175.37      174.56     11.68 o
   4   7  19       33.72       42.08      8.05 o
  -6   8  19        0.88       14.61     12.41 o
  -5   8  19      109.88       87.94     13.07 o
  -4   8  19       17.72        2.79      6.52 o
  -3   8  19       52.01       51.76      7.02 o
  -2   8  19       69.20       66.18      7.35 o
  -1   8  19        0.15       -0.86      6.50 o
   0   8  19        0.71       -5.93      6.08 o
   1   8  19        0.78        6.13      8.48 o
   2   8  19       16.43       17.31      6.00 o
   3   8  19        0.04        2.42      6.01 o
   4   8  19       20.55       18.66      7.40 o
  -5   9  19      111.61      126.28     14.69 o
  -4   9  19      106.18       88.62      9.77 o
  -3   9  19        5.85        3.32      5.45 o
  -2   9  19        2.11        0.53      5.73 o
  -1   9  19        0.78       13.86      6.83 o
   0   9  19        2.14        8.36      6.80 o
   1   9  19       56.57       62.46     19.45 o
   2   9  19       16.34       11.49      5.77 o
   3   9  19       76.63       82.38      8.92 o
   4   9  19        1.82       -4.27      7.76 o
  -5  10  19       29.74       12.92      9.49 o
  -4  10  19       33.96       34.31     11.09 o
  -3  10  19        3.60        8.09      5.77 o
  -2  10  19       62.70       62.61      8.81 o
  -1  10  19      147.13      146.60     13.72 o
   0  10  19        0.35       -0.84      8.47 o
   1  10  19       21.02       33.61     10.53 o
   2  10  19        0.63        2.04      8.01 o
   3  10  19       46.82       58.49      8.61 o
  -5  11  19        8.54       16.78     10.46 o
  -4  11  19        5.88       11.98      8.03 o
  -3  11  19       36.40       45.49      7.46 o
  -2  11  19       15.97       13.33      6.58 o
  -1  11  19       62.88       83.26     10.31 o
   0  11  19        6.37        4.42      9.03 o
   1  11  19      138.24      159.15     19.13 o
   2  11  19       53.00       13.44     11.01 o
   3  11  19       10.52       17.03      7.22 o
  -4  12  19       21.08       19.08      7.84 o
  -3  12  19        3.16        9.92      6.87 o
  -2  12  19       52.06       38.76      9.14 o
  -1  12  19        0.06       13.22      8.68 o
   0  12  19        6.08       15.77     10.14 o
   1  12  19       18.17        3.39      9.84 o
   2  12  19       68.05       63.55     14.02 o
   3  12  19        2.45        3.35     13.39 o
  -4  13  19        2.10       16.58      8.03 o
  -3  13  19       51.78       45.90      9.56 o
  -2  13  19       27.08       28.19      8.01 o
  -1  13  19       24.11       27.78     11.14 o
   0  13  19       49.16       74.14     17.62 o
   1  13  19       46.55       60.10     14.34 o
   2  13  19       11.63       24.02     11.98 o
  -3  14  19       58.31       51.79     10.54 o
  -2  14  19       56.87       66.21     12.30 o
  -1  14  19        0.01       -5.78      9.03 o
   0  14  19       77.49       90.98     15.39 o
   1  14  19        0.18       -4.85      9.81 o
   2  14  19        0.73       -6.05     20.72 o
  -3  15  19       25.67       53.77     11.04 o
  -2  15  19        6.25       20.34     17.51 o
  -1  15  19       78.48       88.24     32.33 o
   0  15  19       14.06        3.21     11.32 o
   1  15  19      151.77      162.93     37.58 o
  -2  16  19        8.51        8.27     27.07 o
   0  16  19      206.07      296.51     47.04 o
  -6   0  20      100.97      118.74     14.72 o
  -5   0  20       16.39       15.42      8.79 o
  -4   0  20        9.68       14.73      7.88 o
  -3   0  20      116.81       93.65     16.52 o
  -2   0  20      151.13      151.27     19.38 o
  -1   0  20      307.49      270.33     45.59 o
   0   0  20      177.55      138.51     13.81 o
   1   0  20      115.30      106.06     11.60 o
   2   0  20       28.16       28.08      8.66 o
   3   0  20        0.25       -5.09      7.32 o
   4   0  20        8.59        6.83      9.33 o
  -6   1  20       19.27       31.67      7.29 o
  -5   1  20       33.07       30.79      6.75 o
  -4   1  20        0.09        2.82      4.94 o
  -3   1  20       21.24       17.28      5.20 o
  -2   1  20        7.01        5.65      4.35 o
  -1   1  20       34.42       24.23      8.27 o
   0   1  20       93.20      119.24      9.27 o
   1   1  20      103.53       99.12      7.90 o
   2   1  20       18.96       14.23      5.52 o
   3   1  20        4.29       -2.10      5.36 o
   4   1  20        5.82        4.67      8.05 o
  -6   2  20        1.42       -4.94      6.04 o
  -5   2  20       29.56       32.37      6.80 o
  -4   2  20        8.12        3.45      5.33 o
  -3   2  20       97.12      103.03      8.67 o
  -2   2  20       89.39       96.72      8.03 o
  -1   2  20       18.42       16.07      6.67 o
   0   2  20        1.31       10.81      5.28 o
   1   2  20       14.80       11.92      5.02 o
   2   2  20       46.25       53.35      7.88 o
   3   2  20       14.17       14.50      5.92 o
   4   2  20        0.00       -0.51      7.43 o
  -6   3  20      101.81      120.94     10.53 o
  -5   3  20       11.12       13.79      6.45 o
  -4   3  20        1.82        2.21      5.47 o
  -3   3  20       14.67        7.03      5.35 o
  -2   3  20      104.86      110.81      8.43 o
  -1   3  20        9.52        5.38      6.38 o
   0   3  20      145.47      130.75     10.74 o
   1   3  20      246.02      232.51     11.52 o
   2   3  20       45.15       48.38      6.95 o
   3   3  20       47.81       49.07      8.24 o
   4   3  20       27.56       32.34      8.77 o
  -6   4  20        2.25        8.89      7.39 o
  -5   4  20       33.08       20.92      7.22 o
  -4   4  20       15.26        7.67      6.15 o
  -3   4  20       40.36       38.67      7.11 o
  -2   4  20        0.24        4.36      4.84 o
  -1   4  20       15.11       -0.97      6.16 o
   0   4  20       85.81       87.26     14.34 o
   1   4  20        2.41       -0.90      4.76 o
   2   4  20        0.36        0.12      5.14 o
   3   4  20       63.66       43.72      8.06 o
   4   4  20      192.16      201.91     15.74 o
  -6   5  20      121.54      138.25     14.68 o
  -5   5  20       32.75       31.59      9.26 o
  -4   5  20      326.51      327.76     16.24 o
  -3   5  20      180.40      189.66     12.15 o
  -2   5  20        6.36        2.42      4.92 o
  -1   5  20        7.62       -2.16      5.86 o
   0   5  20      141.64      179.11     16.66 o
   1   5  20       57.54       82.46      8.24 o
   2   5  20      159.23      181.74     10.89 o
   3   5  20      197.48      215.84     13.93 o
   4   5  20      140.16      178.30     12.72 o
  -6   6  20        3.57       -6.35      7.75 o
  -5   6  20       68.27       82.09     12.66 o
  -4   6  20      106.21       97.30      9.86 o
  -3   6  20       52.55       45.04      6.88 o
  -2   6  20        0.93        4.52      5.11 o
  -1   6  20       24.10       17.91      7.15 o
   0   6  20      164.45      136.61     12.75 o
   1   6  20        1.26        8.15      6.04 o
   2   6  20       13.90       13.18      6.22 o
   3   6  20       13.41        8.67      6.58 o
   4   6  20       26.63       27.16      8.04 o
  -5   7  20       13.96        9.25      7.58 o
  -4   7  20       24.81       19.14     11.28 o
  -3   7  20        4.33        2.49      5.98 o
  -2   7  20       29.89       31.91      6.35 o
  -1   7  20      147.58      168.49     13.91 o
   0   7  20      149.39      132.99     13.06 o
   1   7  20      126.58      130.31     13.37 o
   2   7  20      163.74      170.41     11.26 o
   3   7  20        0.16       -3.14      6.29 o
   4   7  20        0.90       -5.56      7.96 o
  -5   8  20       79.35       96.71     13.47 o
  -4   8  20        3.87       13.41      7.76 o
  -3   8  20      108.39      107.29     10.05 o
  -2   8  20       11.30        5.31      6.08 o
  -1   8  20       26.59       38.17      8.89 o
   0   8  20        0.42       -6.16      6.90 o
   1   8  20       22.54       14.33     10.47 o
   2   8  20        7.99        0.48      5.85 o
   3   8  20       10.15       15.61      6.84 o
   4   8  20        0.01        6.87      9.14 o
  -5   9  20        0.20        8.14      9.12 o
  -4   9  20       10.64        1.04      7.16 o
  -3   9  20        2.78       18.26      6.53 o
  -2   9  20        0.03        0.10      5.95 o
  -1   9  20        1.81        0.55      6.88 o
   0   9  20       11.65       13.16     10.15 o
   1   9  20      241.98      275.70     23.37 o
   2   9  20        2.60        0.95      8.24 o
   3   9  20        7.82        8.67      6.74 o
  -5  10  20        3.43        8.17      9.46 o
  -4  10  20       14.25       17.52      8.08 o
  -3  10  20       78.56       95.70      9.11 o
  -2  10  20        0.74        1.75      5.94 o
  -1  10  20        2.27        5.76      9.57 o
   0  10  20       36.29       23.82     10.65 o
   1  10  20       75.61      103.75     25.96 o
   2  10  20        0.40        3.23      9.44 o
   3  10  20        0.10        8.81      6.95 o
  -4  11  20       13.09       15.15      8.10 o
  -3  11  20        2.09        4.48      6.01 o
  -2  11  20       26.09       14.10      6.84 o
  -1  11  20       45.88       46.01     10.07 o
   0  11  20        4.11       -2.25      9.13 o
   1  11  20        9.00        2.79      9.21 o
   2  11  20        5.36        7.85     13.34 o
   3  11  20        0.59        1.63     11.67 o
  -4  12  20       14.11       15.44      8.05 o
  -3  12  20        2.73       10.86      8.30 o
  -2  12  20       57.20       67.47     10.35 o
  -1  12  20        9.44        6.30      9.91 o
   0  12  20        9.82        7.79     10.20 o
   1  12  20       43.45       31.06     12.21 o
   2  12  20        7.00       11.67     11.34 o
  -4  13  20       93.20      125.57     21.15 o
  -3  13  20       40.42       41.17      9.54 o
  -2  13  20        9.92       20.50      8.52 o
  -1  13  20       61.24       59.47     13.59 o
   0  13  20        8.44       25.51     12.16 o
   1  13  20       11.15        5.64     11.29 o
   2  13  20       19.92       24.81     22.99 o
  -3  14  20       20.61       28.27     10.38 o
  -2  14  20        9.43        8.78     11.56 o
  -1  14  20        5.60        0.67     13.15 o
   0  14  20        1.10      -10.33     10.33 o
   1  14  20        3.56        1.50     27.07 o
  -2  15  20       11.43       15.88     15.58 o
  -1  15  20       11.68       21.13     12.22 o
   0  15  20        1.05        3.34     14.00 o
  -6   1  21        2.30        8.04      6.82 o
  -5   1  21        0.00        3.41      5.78 o
  -4   1  21       97.96       97.21      8.62 o
  -3   1  21        0.06        2.41      4.95 o
  -2   1  21        2.15       -0.97      4.47 o
  -1   1  21       38.87       42.71      9.90 o
   0   1  21      334.15      322.96     16.53 o
   1   1  21       15.25       25.30      8.71 o
   2   1  21       12.70       15.58      5.79 o
   3   1  21       91.16       97.33      9.27 o
   4   1  21       11.71       15.95      8.02 o
  -6   2  21        1.41        4.35      6.83 o
  -5   2  21        1.52        3.79      5.83 o
  -4   2  21        0.01       -5.12      5.12 o
  -3   2  21        2.38       -2.54      5.19 o
  -2   2  21        0.28        6.70      5.24 o
  -1   2  21       27.31        4.82      7.88 o
   0   2  21      105.93      114.56     10.29 o
   1   2  21       19.53       21.80     10.23 o
   2   2  21        0.73       -2.86      5.42 o
   3   2  21        0.02        7.41      6.14 o
   4   2  21       40.16       41.33      9.37 o
  -6   3  21       42.27       51.76      8.49 o
  -5   3  21        1.25        4.53      6.25 o
  -4   3  21       50.04       41.63      7.23 o
  -3   3  21       42.73       32.37      6.66 o
  -2   3  21       48.97       43.64      8.23 o
  -1   3  21       79.00       98.82     11.18 o
   0   3  21       61.04       46.49      9.18 o
   1   3  21       10.50        7.36      6.13 o
   2   3  21        0.05        0.73      5.37 o
   3   3  21        7.34       -1.08      6.41 o
   4   3  21        1.38        8.44      7.91 o
  -6   4  21      108.97      122.74     12.73 o
  -5   4  21        0.53       -2.48      6.47 o
  -4   4  21        6.69       10.61      6.37 o
  -3   4  21       42.78       27.36      7.59 o
  -2   4  21        1.30       -5.85      5.85 o
  -1   4  21      184.60      198.39     19.14 o
   0   4  21       32.99       19.92      8.39 o
   1   4  21       96.60      112.66     10.42 o
   2   4  21       90.84       94.53      8.81 o
   3   4  21        4.07        1.01      6.83 o
   4   4  21       45.65       46.22      9.38 o
  -5   5  21       80.46       80.34     10.30 o
  -4   5  21       86.42       99.02     10.10 o
  -3   5  21        6.39       12.65      6.38 o
  -2   5  21        6.76       -3.47      7.12 o
  -1   5  21       15.59        4.27      8.74 o
   0   5  21      108.25       98.03     14.39 o
   1   5  21        0.65        0.05      6.23 o
   2   5  21      150.82      147.39     11.27 o
   3   5  21       36.20       58.06      9.15 o
   4   5  21        2.28       -8.20      8.20 o
  -5   6  21        0.01        6.54      7.13 o
  -4   6  21       46.47       33.79     12.29 o
  -3   6  21       54.98       62.80      8.52 o
  -2   6  21      294.04      290.47     25.06 o
  -1   6  21       96.85      100.89     11.75 o
   0   6  21       70.67       75.98     10.89 o
   1   6  21       12.16        4.01      7.05 o
   2   6  21       16.69       12.97      6.76 o
   3   6  21       27.98       28.96      7.79 o
   4   6  21        0.08       -5.84      9.40 o
  -5   7  21       29.93       35.34      9.82 o
  -4   7  21        0.27        5.11      7.76 o
  -3   7  21        2.54        3.07      6.24 o
  -2   7  21      123.06      136.73     12.67 o
  -1   7  21        2.89       12.18      7.35 o
   0   7  21       24.57       10.78      8.07 o
   1   7  21       73.20       52.96     12.27 o
   2   7  21      219.00      218.50     15.26 o
   3   7  21       19.11       24.17      7.62 o
  -5   8  21       27.15       38.26     12.31 o
  -4   8  21        6.85       10.89      7.98 o
  -3   8  21        2.57        7.28      6.72 o
  -2   8  21       32.79       16.60      7.69 o
  -1   8  21       76.85       68.25     14.16 o
   0   8  21       19.03        7.89      7.86 o
   1   8  21       16.56       24.28     13.38 o
   2   8  21       17.79       21.68      9.26 o
   3   8  21        2.44        4.82      6.90 o
  -5   9  21       34.55       25.96     10.65 o
  -4   9  21        9.84        8.45      8.26 o
  -3   9  21        1.87        3.13      6.75 o
  -2   9  21      186.29      185.22     13.91 o
  -1   9  21       68.08       67.40     10.83 o
   0   9  21       41.65       44.57      9.91 o
   1   9  21      105.93      116.54     16.89 o
   2   9  21       72.02       74.07     14.32 o
   3   9  21        6.11       19.45      7.47 o
  -4  10  21       13.05       16.54      9.65 o
  -3  10  21       13.43       12.88      7.76 o
  -2  10  21        7.32       11.50      7.44 o
  -1  10  21        4.90       -2.99      7.44 o
   0  10  21       48.48       27.05     28.14 o
   1  10  21       18.40        2.41     16.93 o
   2  10  21       13.68        8.58     12.38 o
   3  10  21       15.00       20.86     15.60 o
  -4  11  21        0.01        0.62      9.65 o
  -3  11  21        0.53       -0.88      7.40 o
  -2  11  21        9.95        6.38      7.73 o
  -1  11  21       35.31       42.46     11.30 o
   0  11  21       21.38       16.49     11.01 o
   1  11  21        1.85       -9.44      9.71 o
   2  11  21        1.67       -3.26     11.08 o
  -4  12  21        5.09        6.75     11.92 o
  -3  12  21        8.94       17.08      9.07 o
  -2  12  21       40.64       30.63      9.21 o
  -1  12  21       64.41       91.04     15.30 o
   0  12  21        0.66       -6.20      9.79 o
   1  12  21       89.23       86.79     16.43 o
   2  12  21       43.34       78.01     27.96 o
  -3  13  21       42.72       69.08     11.18 o
  -2  13  21       13.71       25.41     12.50 o
  -1  13  21        6.54        6.81     11.11 o
   0  13  21       42.49       31.27     12.87 o
   1  13  21       17.28       27.88     16.78 o
  -2  14  21        5.27       -5.14     11.26 o
  -1  14  21        0.54       -8.79     10.96 o
   0  14  21       23.55       19.34     16.55 o
  -5   0  22       79.16       61.47     12.43 o
  -4   0  22        8.99        3.73      7.79 o
  -3   0  22      125.73      144.24     13.79 o
  -2   0  22       24.35       62.68     20.67 o
  -1   0  22      233.89      212.63     31.72 o
   0   0  22        0.26       11.11     10.17 o
   1   0  22      171.79      152.11     16.70 o
   2   0  22      108.47      113.95     19.20 o
   3   0  22       97.20       65.05     13.75 o
   4   0  22       13.30       10.66     15.36 o
  -5   1  22       52.30       55.52      8.15 o
  -4   1  22        7.12        2.83      5.49 o
  -3   1  22       15.82       16.23      5.77 o
  -2   1  22       19.85       12.09     11.24 o
  -1   1  22      117.71       94.39     15.80 o
   0   1  22        0.78       -2.93      5.61 o
   1   1  22       53.29       28.16      7.14 o
   2   1  22       58.78       46.45      7.65 o
   3   1  22      176.68      187.13     12.36 o
   4   1  22       21.24       23.90     13.41 o
  -5   2  22       49.01       43.93      8.00 o
  -4   2  22        5.92       10.30      5.85 o
  -3   2  22       34.69       39.33      6.65 o
  -2   2  22        0.13       -9.15      9.15 o
  -1   2  22        5.86       -0.09      8.02 o
   0   2  22      116.91      121.80     12.74 o
   1   2  22       24.99       27.85      7.28 o
   2   2  22       34.04       36.73      8.54 o
   3   2  22      234.57      272.11     14.54 o
   4   2  22        3.98       10.61     10.67 o
  -5   3  22        4.32        7.26      6.52 o
  -4   3  22        9.21       13.08      6.36 o
  -3   3  22        0.35       -3.37      5.53 o
  -2   3  22       68.50       71.92     15.15 o
  -1   3  22       72.04       80.11     13.23 o
   0   3  22      188.19      158.67     14.13 o
   1   3  22        5.58        2.69      6.85 o
   2   3  22       11.93       12.04      6.33 o
   3   3  22       52.25       51.86      9.17 o
  -5   4  22       48.10       50.63      9.15 o
  -4   4  22        1.28        4.58      6.60 o
  -3   4  22       22.89       27.19      7.11 o
  -2   4  22       63.26       75.42     19.14 o
  -1   4  22        6.41       16.29      8.49 o
   0   4  22       31.46       33.76      9.04 o
   1   4  22        9.05        2.61      6.71 o
   2   4  22       16.87       34.56      7.20 o
   3   4  22        0.74       -0.34      7.04 o
  -5   5  22       38.05       39.58      8.92 o
  -4   5  22       42.63       43.99      8.56 o
  -3   5  22       38.93       44.22      7.88 o
  -2   5  22        6.06       -2.85      7.86 o
  -1   5  22       69.12       58.76     10.18 o
   0   5  22      142.42      156.53     14.54 o
   1   5  22       27.12       30.20      8.96 o
   2   5  22       74.56      104.84     11.93 o
   3   5  22        2.53       10.97      7.80 o
  -5   6  22       12.84        1.55      7.38 o
  -4   6  22       23.81       33.22      8.29 o
  -3   6  22      131.85      154.83     18.83 o
  -2   6  22       11.23        9.05      8.61 o
  -1   6  22       31.22       29.29      9.04 o
   0   6  22      113.79      111.28     12.45 o
   1   6  22       22.61       20.36      8.83 o
   2   6  22        5.93       -2.46      7.95 o
   3   6  22        9.24       23.11      7.76 o
  -5   7  22        0.10        3.19      8.46 o
  -4   7  22       32.67       26.89      8.97 o
  -3   7  22        0.12        4.84      7.21 o
  -2   7  22       12.31       17.40      9.79 o
  -1   7  22       67.06       56.62     10.15 o
   0   7  22        1.84        2.35      7.67 o
   1   7  22      435.60      368.71     27.00 o
   2   7  22      153.61      134.95     17.58 o
   3   7  22        3.62       13.82      7.53 o
  -5   8  22       89.01      130.60     16.03 o
  -4   8  22       50.86       47.87      9.90 o
  -3   8  22       30.81       20.70      7.81 o
  -2   8  22        0.04        6.04      8.90 o
  -1   8  22        0.25        1.89      7.57 o
   0   8  22        5.77       -1.07      8.88 o
   1   8  22        2.27       -0.13      9.41 o
   2   8  22        5.26        1.39     10.61 o
   3   8  22        0.65        2.30      9.53 o
  -4   9  22        1.22       -3.68      8.06 o
  -3   9  22       44.75       67.50     11.45 o
  -2   9  22       46.30       44.81     12.17 o
  -1   9  22       21.36       13.74     10.09 o
   0   9  22       65.44       50.65     13.15 o
   1   9  22       88.50      103.88     24.10 o
   2   9  22        3.85       -8.65     10.46 o
  -4  10  22       23.47       52.24     15.81 o
  -3  10  22       33.05       39.10     10.53 o
  -2  10  22       11.68       25.22      9.37 o
  -1  10  22       44.40       59.04     11.47 o
   0  10  22        6.25       -2.25     14.47 o
   1  10  22        0.52       12.98     10.64 o
   2  10  22       20.99       15.47     12.05 o
  -4  11  22        8.89       25.80     21.47 o
  -3  11  22       10.40       22.42     11.93 o
  -2  11  22       34.89       31.00     10.56 o
  -1  11  22      119.64      127.30     17.47 o
   0  11  22      109.96      168.40     26.94 o
   1  11  22        1.16       -6.89     10.49 o
   2  11  22        0.38       -2.44     17.93 o
  -3  12  22       10.69       16.33     10.26 o
  -2  12  22        4.57        4.94      9.30 o
  -1  12  22       86.46      112.30     17.24 o
   0  12  22        0.04        8.20     11.68 o
   1  12  22       16.97        6.71     11.96 o
  -2  13  22       20.03       34.59     13.00 o
  -1  13  22        3.88        0.38     11.83 o
   0  13  22        0.02        9.06     12.83 o
  -5   1  23        1.47       -0.24      6.56 o
  -4   1  23        0.19       -0.17      5.82 o
  -3   1  23       29.34       21.34      6.10 o
  -2   1  23       77.02       93.14     16.79 o
  -1   1  23       27.89       19.96     14.31 o
   0   1  23       18.70        9.20      9.37 o
   1   1  23        6.68       12.46      6.81 o
   2   1  23       65.40       57.23      8.78 o
   3   1  23       23.85       25.25      7.74 o
  -5   2  23       39.33       37.13      7.83 o
  -4   2  23        0.00        1.16      5.93 o
  -3   2  23       20.51       22.20      6.38 o
  -2   2  23      182.37      181.18     21.91 o
  -1   2  23       80.77      106.03     19.52 o
   0   2  23       87.55       65.39     20.60 o
   1   2  23        8.35       10.48      6.96 o
   2   2  23        0.64       -5.70      6.33 o
   3   2  23       25.95       29.53      8.68 o
  -5   3  23        8.70        8.69      7.35 o
  -4   3  23        0.00        2.57      6.55 o
  -3   3  23        6.98        6.13      6.48 o
  -2   3  23        1.07       -9.18      9.18 o
  -1   3  23       13.51       11.28      8.76 o
   0   3  23       41.07       15.76      8.27 o
   1   3  23        1.40        1.48      6.96 o
   2   3  23       32.29       38.13      8.70 o
   3   3  23       32.29       26.39      8.58 o
  -5   4  23       30.25       45.37     11.75 o
  -4   4  23        0.15       -1.99      6.84 o
  -3   4  23       17.03       18.15      7.54 o
  -2   4  23        1.99        5.38     11.23 o
  -1   4  23       37.54       55.27     17.82 o
   0   4  23       80.56       71.63     11.30 o
   1   4  23        0.00       -2.48      7.61 o
   2   4  23        1.22        8.63      8.22 o
   3   4  23       32.35       20.66      8.18 o
  -5   5  23       10.38        8.54      8.15 o
  -4   5  23        5.00       10.08      7.32 o
  -3   5  23        0.01        2.67      7.18 o
  -2   5  23       82.17       79.19     15.72 o
  -1   5  23        1.52       -8.75      8.75 o
   0   5  23      182.89      193.93     16.30 o
   1   5  23       32.74       22.62      9.29 o
   2   5  23       37.48       33.61     10.82 o
   3   5  23        1.81        9.70      7.96 o
  -5   6  23       46.14       38.40      9.12 o
  -4   6  23        6.04       12.75      7.55 o
  -3   6  23      236.96      290.67     38.59 o
  -2   6  23       35.27       39.98     13.33 o
  -1   6  23        0.09        0.06      7.93 o
   0   6  23       13.30       10.63      7.91 o
   1   6  23      133.68      167.44     18.42 o
   2   6  23       54.99       38.90     13.12 o
   3   6  23        7.57       20.12      9.63 o
  -4   7  23        3.31        2.07      8.47 o
  -3   7  23       38.45       44.38     13.09 o
  -2   7  23       14.35        8.08      9.35 o
  -1   7  23        1.60        7.94      8.26 o
   0   7  23      214.35      211.95     17.40 o
   1   7  23       23.05       22.56     11.36 o
   2   7  23       13.38        1.19     11.19 o
  -4   8  23       50.55       48.13     10.85 o
  -3   8  23        1.84        5.92     10.40 o
  -2   8  23        0.78       10.79     11.21 o
  -1   8  23      143.16      162.59     15.88 o
   0   8  23       29.11       28.71      9.51 o
   1   8  23        2.61       -5.26      9.85 o
   2   8  23       38.16       44.81     14.37 o
  -4   9  23        0.92        4.96      8.97 o
  -3   9  23       17.68       14.35     11.90 o
  -2   9  23        1.61       -0.52     10.08 o
  -1   9  23       22.87       22.24      9.74 o
   0   9  23       48.08       25.64     12.11 o
   1   9  23       33.28       38.01     13.26 o
   2   9  23        0.32       10.60     14.66 o
  -3  10  23        1.10        7.32     11.25 o
  -2  10  23        0.35        3.74      9.81 o
  -1  10  23       53.58       58.72     12.51 o
   0  10  23      209.48      246.84     34.77 o
   1  10  23        4.37        9.58     11.79 o
  -3  11  23       36.67       28.08     11.53 o
  -2  11  23      119.27      108.22     14.17 o
  -1  11  23      213.30      313.03     30.03 o
   0  11  23       59.96       61.22     15.45 o
   1  11  23       14.37       11.39     14.97 o
  -2  12  23       29.28       22.28     11.41 o
  -1  12  23       50.89       59.93     17.76 o
   0  12  23        3.26        4.85     14.89 o
  -5   0  24      113.67      103.75     15.01 o
  -4   0  24        9.61        8.48      9.13 o
  -3   0  24      305.48      290.48     26.50 o
  -2   0  24      294.01      226.26     34.93 o
  -1   0  24       86.53       95.93     25.28 o
   0   0  24       73.65       68.58     21.40 o
   1   0  24       63.36       77.42     17.08 o
   2   0  24        5.27        9.96     11.09 o
   3   0  24       25.43       40.07     12.24 o
  -5   1  24        0.00       -6.49      6.49 o
  -4   1  24        7.37        9.20      6.48 o
  -3   1  24        2.96       11.00      9.88 o
  -2   1  24       85.94       71.75     16.97 o
  -1   1  24       16.16       43.63     18.09 o
   0   1  24       16.78        3.96      8.98 o
   1   1  24      276.37      301.81     19.37 o
   2   1  24      531.54      617.30     29.32 o
   3   1  24       44.24       49.01      9.08 o
  -5   2  24       24.10       34.69      8.08 o
  -4   2  24       25.55       20.11      6.96 o
  -3   2  24       52.76       39.33     11.32 o
  -2   2  24       27.31        9.10     12.25 o
  -1   2  24        2.33       -9.25      9.25 o
   0   2  24        5.61       -8.08     10.55 o
   1   2  24       40.49       31.20     10.65 o
   2   2  24        2.19        4.96      7.59 o
   3   2  24        0.05       -3.24      7.91 o
  -5   3  24       71.24       80.68     10.39 o
  -4   3  24        4.55        2.79      6.88 o
  -3   3  24       70.59       66.07     16.78 o
  -2   3  24       15.09       36.81     18.24 o
  -1   3  24       33.94       10.46     11.34 o
   0   3  24       25.26       17.64      9.78 o
   1   3  24        7.26        4.98      8.80 o
   2   3  24       98.60      119.32     13.70 o
   3   3  24       82.78      106.99     13.22 o
  -5   4  24       67.81       63.66     21.23 o
  -4   4  24       25.08       28.68      8.23 o
  -3   4  24       88.10      102.43     20.41 o
  -2   4  24       33.15       46.11     14.05 o
  -1   4  24      149.51      136.33     25.01 o
   0   4  24       23.57       15.22      9.13 o
   1   4  24        6.63        8.77      8.79 o
   2   4  24       43.28       52.26     14.25 o
  -4   5  24        1.12       -2.86      7.17 o
  -3   5  24        0.02        3.01     11.65 o
  -2   5  24       33.76       58.97     19.53 o
  -1   5  24      345.65      349.34     25.00 o
   0   5  24      145.51      185.94     16.72 o
   1   5  24        6.06        8.62      8.97 o
   2   5  24        6.60        2.08     11.10 o
  -4   6  24       94.91       90.00     10.93 o
  -3   6  24      228.81      264.56     27.90 o
  -2   6  24        0.50        1.13     10.86 o
  -1   6  24        0.90       -5.29      8.87 o
   0   6  24      108.98      105.32     14.75 o
   1   6  24       30.99       18.54     11.93 o
   2   6  24       49.85       42.11     14.02 o
  -4   7  24       20.81       26.44     11.90 o
  -3   7  24       82.88       60.43     16.49 o
  -2   7  24       25.97       29.59     11.45 o
  -1   7  24        1.08       -5.34      9.28 o
   0   7  24       31.35       35.33     10.57 o
   1   7  24      246.68      301.54     25.41 o
   2   7  24        4.60       -0.85     14.11 o
  -4   8  24      174.23      148.62     15.07 o
  -3   8  24       24.21       11.56     13.35 o
  -2   8  24        9.70        9.97     10.17 o
  -1   8  24       29.69       23.62     10.58 o
   0   8  24        0.22       10.64     10.51 o
   1   8  24      109.10      104.65     26.05 o
   2   8  24       23.28       40.08     24.03 o
  -3   9  24        5.82       14.54     14.37 o
  -2   9  24        0.89       -6.12      9.83 o
  -1   9  24        0.69        2.71      9.03 o
   0   9  24      182.61      198.63     21.30 o
   1   9  24       37.20       27.49     13.57 o
  -3  10  24       23.25       41.25     32.08 o
  -2  10  24       73.71       88.99     15.25 o
  -1  10  24      315.75      344.96     33.25 o
   0  10  24      228.30      284.07     25.73 o
   1  10  24       36.28       52.62     18.86 o
  -2  11  24        2.10        2.07     11.22 o
  -1  11  24        0.70       -9.93     11.42 o
   0  11  24        5.25        6.38     12.58 o
  -4   1  25        0.66       -0.56      6.65 o
  -3   1  25        0.02       24.32     13.73 o
  -2   1  25       57.61       63.42     16.83 o
  -1   1  25        0.13        5.50     11.61 o
   0   1  25       23.70       21.61     13.11 o
   1   1  25        6.62       18.07     13.74 o
   2   1  25      329.09      415.96     23.03 o
  -4   2  25        3.15        0.99      6.66 o
  -3   2  25        0.54       19.19     13.46 o
  -2   2  25       56.23       81.34     21.78 o
  -1   2  25      170.18      181.89     31.44 o
   0   2  25        0.12       -0.24      9.48 o
   1   2  25       40.72       44.95     18.96 o
   2   2  25       30.58       27.26      9.66 o
  -4   3  25        6.48        4.59      7.08 o
  -3   3  25        1.72        2.57     13.26 o
  -2   3  25      154.15      153.95     22.31 o
  -1   3  25       20.17       -2.02     11.40 o
   0   3  25        0.36       -3.28      9.21 o
   1   3  25       17.16       34.48     17.39 o
   2   3  25       22.43       32.44     10.24 o
  -4   4  25       36.85       34.88     11.25 o
  -3   4  25       39.00       12.82     13.39 o
  -2   4  25       93.01       86.10     18.52 o
  -1   4  25      184.68      158.01     23.84 o
   0   4  25       16.58       13.00     11.03 o
   1   4  25        2.24        4.96      9.23 o
   2   4  25        1.32       -7.20     13.00 o
  -4   5  25        0.17        8.38      8.76 o
  -3   5  25        0.11      -10.86     11.83 o
  -2   5  25        7.46       29.72     21.54 o
  -1   5  25       31.80       24.26     11.27 o
   0   5  25       12.43        1.56      9.92 o
   1   5  25        5.45        8.78      9.61 o
   2   5  25        3.85       -8.75     11.13 o
  -4   6  25        4.73        5.30     10.44 o
  -3   6  25        0.03       14.11     13.17 o
  -2   6  25       49.95       36.56     17.92 o
  -1   6  25       59.60       61.49     12.94 o
   0   6  25        1.13       14.12      9.90 o
   1   6  25        9.92       26.93     12.25 o
  -3   7  25        7.58       -9.93     11.97 o
  -2   7  25        0.04        4.49     11.96 o
  -1   7  25        1.68       -9.25      9.25 o
   0   7  25       20.10       26.93     10.82 o
   1   7  25       70.26       52.08     14.93 o
  -3   8  25        0.43       -6.96     13.10 o
  -2   8  25        1.03        1.31     13.06 o
  -1   8  25        7.68       -9.36     10.41 o
   0   8  25       60.98       49.79     14.01 o
   1   8  25      221.54      266.80     25.46 o
  -2   9  25       58.61       46.74     14.50 o
  -1   9  25        2.98       -9.02     11.04 o
   0   9  25       58.19       81.28     16.30 o
  -2  10  25       10.58        0.17     21.16 o
  -1  10  25       47.63       59.51     17.77 o
  -4   0  26      181.52      197.31     24.69 o
  -3   0  26      426.26      459.21     52.36 o
  -2   0  26      226.06      220.62     37.12 o
  -1   0  26      172.24      207.53     35.88 o
   0   0  26       18.30       33.55     21.29 o
   1   0  26        0.15        0.84     17.74 o
   2   0  26        0.47       -1.78     13.67 o
  -4   1  26       47.51       62.49     11.78 o
  -3   1  26        3.71       14.51     24.97 o
  -2   1  26        4.78       -7.44     11.61 o
  -1   1  26       16.82       20.71     22.50 o
   0   1  26        1.24       -2.01     11.85 o
   1   1  26      501.78      555.60     33.64 o
   2   1  26      215.60      203.94     17.34 o
  -4   2  26       17.58        3.66     17.53 o
  -3   2  26      359.57      400.55     37.11 o
  -2   2  26      163.87      141.98     35.48 o
  -1   2  26        2.38       -7.09     11.56 o
   0   2  26       34.27       61.94     16.71 o
   1   2  26        0.11        2.51     10.61 o
  -4   3  26        0.04       -0.91     13.89 o
  -3   3  26       10.66      -10.87     11.37 o
  -2   3  26        7.62       -6.14     12.53 o
  -1   3  26       76.25       74.15     63.10 o
   0   3  26        2.19        6.77     12.46 o
   1   3  26        4.77        4.01     10.84 o
  -3   4  26        4.19      -12.16     12.16 o
  -2   4  26       20.62        7.33     13.32 o
  -1   4  26       20.50       29.16     17.00 o
   0   4  26       66.17       82.67     15.31 o
   1   4  26        0.00        3.02      9.90 o
  -3   5  26       55.61       36.93     17.01 o
  -2   5  26      109.32      118.81     20.79 o
  -1   5  26       61.07       33.84     14.67 o
   0   5  26       42.36       44.87     15.99 o
   1   5  26       13.97        0.14      9.14 o
  -3   6  26        9.36        7.26     14.29 o
  -2   6  26        5.96       -7.93     11.68 o
  -1   6  26        1.57       -2.16     12.30 o
   0   6  26       15.62        8.62     11.40 o
   1   6  26       29.14       68.00     16.06 o
  -2   7  26        0.45      -11.10     12.79 o
  -1   7  26        7.99        5.37     11.71 o
   0   7  26       77.08       97.30     17.26 o
  -2   8  26       16.88        4.46     13.74 o
  -1   8  26       10.76       23.10     30.28 o
   0   8  26       16.02       13.09     13.31 o
  -3   1  27        3.28        9.77     13.76 o
  -2   1  27       97.19       72.95     33.20 o
  -1   1  27        7.74       26.26     20.52 o
   0   1  27       60.30       98.14     19.45 o
   1   1  27       61.54       68.08     18.10 o
  -3   2  27       44.54       55.62     19.66 o
  -2   2  27       66.94       62.15     17.70 o
  -1   2  27       85.97       79.66     18.68 o
   0   2  27       65.26       76.40     34.40 o
   1   2  27       24.99       21.36     17.75 o
  -3   3  27        5.84      -12.41     12.41 o
  -2   3  27       28.51       28.97     18.18 o
  -1   3  27       30.87       13.89     14.81 o
   0   3  27       85.51       98.92     19.79 o
  -2   4  27      108.85       84.29     18.22 o
  -1   4  27      228.44      191.75     25.20 o
   0   4  27        6.58        2.49     12.78 o
  -2   5  27       18.19       14.54     14.59 o
  -1   5  27      111.35       95.79     20.47 o
   0   5  27       81.45      110.24     17.52 o
  -2   6  27        0.21      -13.34     16.19 o
  -1   6  27       29.74       21.78     15.54 o
  -2   0  28      141.26      131.48     33.26 o
  -1   0  28        0.11        2.01     19.56 o
  -2   1  28       12.13        0.06     13.64 o
  -1   1  28      126.57      175.61     24.71 o
  -1   2  28       20.39       -0.63     13.19 o
 
